# Supplementary material for: Structural geology data and 3-D subsurface models of the Budgell Harbour Stock and associated dykes, Newfoundland, Canada
Source: Data Brief. 2018 Oct 25;21:1690–6. doi: 10.1016/j.dib.2018.10.072 (PMC6249509; doi:10.1016/j.dib.2018.10.072)
Supplement: Supplementary file 2 — Spreadsheet (.xlsx) with descriptions of supplementary field photographs. [file mmc2.xlsx]

## Sheet: Sheet1
Photograph Number	Latitude	Longitude	Brief Description				*Photo locations are for where the image was captured from which is not necessarily the same as the subject of the photograph
IMG_3472	49.5025	-55.4446	Crosscutting lamprophyre dykes opposite road entering Leading Tickles from south.
IMG_3479	49.5038	-55.445	Crosscutting lamprophyre dykes opposite road entering Leading Tickles from south.
IMG_3516	49.5108	-55.4461	Lamprophyre dykes in Ordovician sediments.
IMG_3521	49.5099	-55.4451	Highly deformed sediments in deformation zone that defines bay.
IMG_3531	49.5099	-55.4451	Looking NE along beach from deformation zone in IMG_3521.
IMG_3543	49.5115	-55.4461	Lamprophyre dyke.
IMG_3546	49.5115	-55.4461	Lamprophyre dyke.
IMG_3548	49.5115	-55.4461	Flow banding in lamprophyre.
IMG_3550	49.5115	-55.4461	Xenoliths in lamprophyre dyke.
IMG_3556	49.5117	-55.4459	Lamprophyre dyke.
IMG_3557	49.5117	-55.4459	Lamprophyre dyke.
IMG_3558	49.5117	-55.4459	Lamprophyre dyke.
IMG_3574	49.5123	-55.4448	Lamprophyre dyke at a very large exposure.
IMG_3607	49.5123	-55.449	Lamprophyre dyke.
IMG_3609	49.5123	-55.449	Lamprophyre dyke.
IMG_3612	49.5123	-55.449	Lamprophyre dyke.
IMG_3617	49.5123	-55.449	Lamprophyre dyke.
IMG_3621	49.5121	-55.4511	Lamprophyre dyke in Ordovician sediments crosscutting older quartz veins and also displaying a bridge structure.
IMG_3622	49.5121	-55.4511	Lamprophyre dyke in Ordovician sediments crosscutting older quartz veins and also displaying a bridge structure.
IMG_3640	49.5115	-55.4518	Quartz dominated mineralisation in a fracture system.
IMG_3672	49.5112	-55.4528	Lamprophyre dyke.
IMG_3681	49.4815	-55.4481	Near vertical lamprophyre dykes in quarry.
IMG_3693	49.5005	-55.4499	Lamprophyre dyke in roadside outcrop near Leading Tickles.
IMG_3718	49.5016	-55.4477	Lamprophyre dyke in roadside outcrop near Leading Tickles terminating at large fracture/fault surface with abundant slickenlines.
IMG_3722	49.5016	-55.4477	Same lamprophyre dyke as shown in IMG_3718 but much closer.
IMG_3741	49.5111	-55.4494	Lamprophyre dyke in highly fractured sediments near Leading Tickles campground.
IMG_3776	49.5111	-55.4516	Highly deformed sediments in deformation zone that defines bay.
IMG_3791	49.5089	-55.45	Mineralised facture surfaces displaying abundant slicklenlines.
IMG_3796	49.5089	-55.45	Mineralised facture surfaces displaying abundant slicklenlines.
IMG_3828	49.5098	-55.4432	Folded Ordovician sediments in sea stack.
IMG_3833	49.5098	-55.4445	Highly deformed sediments in deformation zone that defines bay.
IMG_3844	49.5084	-55.4426	Lamprophyre dyke.
IMG_3849	49.5084	-55.4426	Lamprophyre dyke crosscutting mineralisation containing slickenlines.
IMG_3862	49.5062	-55.4564	Multiple lamprophyre dykes.
IMG_3879	49.5062	-55.4564	Lamprophyre dyke.
IMG_3882	49.5062	-55.4564	Boudinage structures in lamprophyre dyke.
IMG_3885	49.5039	-55.4494	Lamprophyre dyke in highly deformed and mineralised sediments.
IMG_3911	49.5039	-55.4494	Lamprophyre dyke in highly deformed and mineralised sediments.
IMG_3959	49.5038	-55.4454	Low-angle lamprophyre dyke crosscutting a higher angle lamprophyre dyke within highly deformed sediments.
IMG_3965	49.5039	-55.4445	Low-angle lamprophyre dyke displaying minor bridge structure coincident with a large fracture surface within highly deformed sediments.
IMG_3971	49.5039	-55.4442	Lamprophyre dyke.
IMG_3982	49.5039	-55.444	Lamprophyre dykes with complex field relationship to one another.
IMG_3986	49.5043	-55.4425	High-angle lamprophyre dyke crosscutting a lower angle lamprophyre dyke.
IMG_3990	49.5043	-55.4425	High-angle lamprophyre dyke crosscutting a lower angle lamprophyre dyke.
IMG_4051	49.4158	-55.2094	Lamprophyre dyke at roadside outcrop.
IMG_4054	49.4158	-55.2094	Lamprophyre dyke at roadside outcrop.
IMG_4059	49.4158	-55.2094	Lamprophyre dyke at roadside outcrop.
IMG_4068	49.4995	-55.3059	Lamprophyre dyke at coastal outcrop.
IMG_4070	49.4995	-55.3059	Lamprophyre dyke at coastal outcrop.
IMG_4093	49.5002	-55.3062	Lamprophyre dyke at coastal outcrop.
IMG_4103	49.5025	-55.3103	Lamprophyre dyke at coastal outcrop.
IMG_4106	49.5025	-55.3103	Lamprophyre dyke at coastal outcrop.
IMG_4113	49.5025	-55.3103	Lamprophyre dyke at coastal outcrop with highly fractured sediments at dyke margin.
IMG_4117	49.5025	-55.3103	Lamprophyre dyke at coastal outcrop with highly fractured sediments at dyke margin. Flow banding of the dyke is also apparent as well as chilled margins.
IMG_4123	49.5037	-55.3117	Lamprophyre dyke at coastal outcrop where it crosscuts sediments.
IMG_4129	49.5037	-55.3117	Lamprophyre dyke at coastal outcrop where it crosscuts sediments. Flow banding of the dyke is also apparent as well as chilled margins.
IMG_4139	49.4962	-55.3006	Linear structures on the margins of a lamprophyre dyke.
IMG_4174	49.3371	-55.0949	Lamprophyre dyke at coastal outcrop.
IMG_4541	49.5094	-55.4123	Lamprophyre dyke.
IMG_4938	49.4468	-55.422	Phlogopite phenocrysts in lamprophyre dyke.
IMG_5050	49.4752	-55.3889	Lamprophyre dyke intruded parallel to finely laminated sediments at coastal outcrop.
IMG_5125	49.4987	-55.4308	Large blocks of lamprophyre dyke at coastal outcrop.
