# Supplementary material for: Structural geology data and 3-D subsurface models of the Budgell Harbour Stock and associated dykes, Newfoundland, Canada
Source: Data Brief. 2018 Oct 25;21:1690–6. doi: 10.1016/j.dib.2018.10.072 (PMC6249509; doi:10.1016/j.dib.2018.10.072)
Supplement: Supplementary file 3 — Spreadsheet (.xlsx) containing the data for the subsurface models. [file mmc3.xlsx]

## Sheet: Density Model
X	Y	Z	Reference Density (kg/m3)
611700	5478200	-125	-62.573
611700	5478200	-375	-83.8152
611700	5478200	-625	-92.0118
611700	5478200	-875	-92.5768
611700	5478200	-1125	-88.7734
611700	5478200	-1375	-82.5971
611700	5478200	-1625	-75.2221
611700	5478200	-1875	-67.335
611700	5478200	-2125	-59.3496
611700	5478200	-2375	-51.5292
611700	5478200	-2625	-44.05
611700	5478200	-2875	-37.0318
611700	5478200	-3125	-30.5536
611700	5478200	-3375	-24.6617
611700	5478200	-3625	-19.3765
611700	5478200	-3875	-14.6972
611700	5478200	-4125	-10.6071
611700	5478200	-4375	-7.07755
611700	5478200	-4625	-4.07188
611700	5478200	-4875	-1.5486
611700	5478200	-5125	0.536106
611700	5478200	-5375	2.22645
611700	5478200	-5625	3.56562
611700	5478200	-5875	4.59486
611700	5478200	-6125	5.35286
611700	5478200	-6375	5.87559
611700	5478200	-6625	6.19622
611700	5478200	-6875	6.34541
611700	5478200	-7125	6.3517
611700	5478200	-7375	6.24214
611800	5478200	-125	-60.2483
611800	5478200	-375	-81.148
611800	5478200	-625	-89.8221
611800	5478200	-875	-90.8427
611800	5478200	-1125	-87.4932
611800	5478200	-1375	-81.792
611800	5478200	-1625	-74.8635
611800	5478200	-1875	-67.3416
611800	5478200	-2125	-59.6162
611800	5478200	-2375	-51.9535
611800	5478200	-2625	-44.5474
611800	5478200	-2875	-37.5405
611800	5478200	-3125	-31.0327
611800	5478200	-3375	-25.0877
611800	5478200	-3625	-19.7382
611800	5478200	-3875	-14.9922
611800	5478200	-4125	-10.8382
611800	5478200	-4375	-7.25038
611800	5478200	-4625	-4.19366
611800	5478200	-4875	-1.62688
611800	5478200	-5125	0.493946
611800	5478200	-5375	2.21355
611800	5478200	-5625	3.57573
611800	5478200	-5875	4.62238
611800	5478200	-6125	5.39277
611800	5478200	-6375	5.92338
611800	5478200	-6625	6.24782
611800	5478200	-6875	6.39713
611800	5478200	-7125	6.40025
611800	5478200	-7375	6.28477
611900	5478200	-125	-59.0868
611900	5478200	-375	-78.7441
611900	5478200	-625	-86.2798
611900	5478200	-875	-86.9554
611900	5478200	-1125	-84.0054
611900	5478200	-1375	-79.0871
611900	5478200	-1625	-73.0066
611900	5478200	-1875	-66.2218
611900	5478200	-2125	-59.0613
611900	5478200	-2375	-51.7946
611900	5478200	-2625	-44.6457
611900	5478200	-2875	-37.7923
611900	5478200	-3125	-31.3659
611900	5478200	-3375	-25.4545
611900	5478200	-3625	-20.1088
611900	5478200	-3875	-15.3489
611900	5478200	-4125	-11.1714
611900	5478200	-4375	-7.55563
611900	5478200	-4625	-4.46959
611900	5478200	-4875	-1.87402
611900	5478200	-5125	0.274073
611900	5478200	-5375	2.01887
611900	5478200	-5625	3.40392
611900	5478200	-5875	4.471
611900	5478200	-6125	5.25937
611900	5478200	-6375	5.8055
611900	5478200	-6625	6.14304
611900	5478200	-6875	6.30311
611900	5478200	-7125	6.31481
611900	5478200	-7375	6.20607
612000	5478200	-125	-61.5079
612000	5478200	-375	-78.2021
612000	5478200	-625	-81.7851
612000	5478200	-875	-80.9073
612000	5478200	-1125	-78.2958
612000	5478200	-1375	-74.5228
612000	5478200	-1625	-69.7103
612000	5478200	-1875	-64.0208
612000	5478200	-2125	-57.7061
612000	5478200	-2375	-51.0532
612000	5478200	-2625	-44.3326
612000	5478200	-2875	-37.7699
612000	5478200	-3125	-31.5359
612000	5478200	-3375	-25.7486
612000	5478200	-3625	-20.4798
612000	5478200	-3875	-15.7642
612000	5478200	-4125	-11.6087
612000	5478200	-4375	-7.99954
612000	5478200	-4625	-4.9094
612000	5478200	-4875	-2.30233
612000	5478200	-5125	-0.137645
612000	5478200	-5375	1.62715
612000	5478200	-5625	3.03437
612000	5478200	-5875	4.12483
612000	5478200	-6125	4.93708
612000	5478200	-6375	5.50698
612000	5478200	-6625	5.86778
612000	5478200	-6875	6.05026
612000	5478200	-7125	6.08337
612000	5478200	-7375	5.99498
612100	5478200	-125	-60.7588
612100	5478200	-375	-71.3361
612100	5478200	-625	-71.3199
612100	5478200	-875	-70.4445
612100	5478200	-1125	-69.5914
612100	5478200	-1375	-67.9371
612100	5478200	-1625	-64.9991
612100	5478200	-1875	-60.7843
612100	5478200	-2125	-55.5706
612100	5478200	-2375	-49.721
612100	5478200	-2625	-43.5815
612100	5478200	-2875	-37.4384
612100	5478200	-3125	-31.5074
612100	5478200	-3375	-25.938
612100	5478200	-3625	-20.8246
612100	5478200	-3875	-16.2178
612100	5478200	-4125	-12.1356
612100	5478200	-4375	-8.57275
612100	5478200	-4625	-5.50806
612100	5478200	-4875	-2.91025
612100	5478200	-5125	-0.742349
612100	5478200	-5375	1.03525
612100	5478200	-5625	2.46251
612100	5478200	-5875	3.57837
612100	5478200	-6125	4.41983
612100	5478200	-6375	5.02152
612100	5478200	-6625	5.41568
612100	5478200	-6875	5.63234
612100	5478200	-7125	5.69979
612100	5478200	-7375	5.64539
612200	5478200	-125	-37.7219
612200	5478200	-375	-44.4917
612200	5478200	-625	-48.6492
612200	5478200	-875	-53.4911
612200	5478200	-1125	-57.4864
612200	5478200	-1375	-59.4153
612200	5478200	-1625	-59.0173
612200	5478200	-1875	-56.6009
612200	5478200	-2125	-52.681
612200	5478200	-2375	-47.782
612200	5478200	-2625	-42.3544
612200	5478200	-2875	-36.7519
612200	5478200	-3125	-31.2342
612200	5478200	-3375	-25.9809
612200	5478200	-3625	-21.1074
612200	5478200	-3875	-16.6799
612200	5478200	-4125	-12.7284
612200	5478200	-4375	-9.25676
612200	5478200	-4625	-6.25143
612200	5478200	-4875	-3.68729
612200	5478200	-5125	-1.53246
612200	5478200	-5375	0.248412
612200	5478200	-5625	1.69179
612200	5478200	-5875	2.83366
612200	5478200	-6125	3.70861
612200	5478200	-6375	4.34929
612200	5478200	-6625	4.78629
612200	5478200	-6875	5.04832
612200	5478200	-7125	5.16256
612200	5478200	-7375	5.1553
612300	5478200	-125	9.24971
612300	5478200	-375	-0.32779
612300	5478200	-625	-17.3776
612300	5478200	-875	-32.8234
612300	5478200	-1125	-43.6898
612300	5478200	-1375	-49.8754
612300	5478200	-1625	-52.2022
612300	5478200	-1875	-51.6457
612300	5478200	-2125	-49.0809
612300	5478200	-2375	-45.2193
612300	5478200	-2625	-40.6103
612300	5478200	-2875	-35.6627
612300	5478200	-3125	-30.6702
612300	5478200	-3375	-25.8357
612300	5478200	-3625	-21.2922
612300	5478200	-3875	-17.12
612300	5478200	-4125	-13.3612
612300	5478200	-4375	-10.03
612300	5478200	-4625	-7.12151
612300	5478200	-4875	-4.61848
612300	5478200	-5125	-2.49555
612300	5478200	-5375	-0.723028
612300	5478200	-5625	0.730764
612300	5478200	-5875	1.89779
612300	5478200	-6125	2.80927
612300	5478200	-6375	3.49505
612300	5478200	-6625	3.98342
612300	5478200	-6875	4.30114
612300	5478200	-7125	4.47373
612300	5478200	-7375	4.52594
612400	5478200	-125	45.8342
612400	5478200	-375	33.0888
612400	5478200	-625	6.33021
612400	5478200	-875	-16.4234
612400	5478200	-1125	-31.8106
612400	5478200	-1375	-40.8419
612400	5478200	-1625	-45.1492
612400	5478200	-1875	-46.1206
612400	5478200	-2125	-44.8143
612400	5478200	-2375	-42.0185
612400	5478200	-2625	-38.3163
612400	5478200	-2875	-34.1347
612400	5478200	-3125	-29.7814
612400	5478200	-3375	-25.4719
612400	5478200	-3625	-21.3518
612400	5478200	-3875	-17.514
612400	5478200	-4125	-14.0126
612400	5478200	-4375	-10.8731
612400	5478200	-4625	-8.10107
612400	5478200	-4875	-5.68831
612400	5478200	-5125	-3.61768
612400	5478200	-5375	-1.86656
612400	5478200	-5625	-0.409354
612400	5478200	-5875	0.780765
612400	5478200	-6125	1.73067
612400	5478200	-6375	2.46659
612400	5478200	-6625	3.01379
612400	5478200	-6875	3.39648
612400	5478200	-7125	3.63799
612400	5478200	-7375	3.761
612500	5478200	-125	37.0252
612500	5478200	-375	28.963
612500	5478200	-625	8.34703
612500	5478200	-875	-10.5726
612500	5478200	-1125	-24.3628
612500	5478200	-1375	-33.2349
612500	5478200	-1625	-38.1608
612500	5478200	-1875	-40.1086
612500	5478200	-2125	-39.8943
612500	5478200	-2375	-38.1745
612500	5478200	-2625	-35.4646
612500	5478200	-2875	-32.1608
612500	5478200	-3125	-28.5607
612500	5478200	-3375	-24.8816
612500	5478200	-3625	-21.2772
612500	5478200	-3875	-17.8517
612500	5478200	-4125	-14.6713
612500	5478200	-4375	-11.7741
612500	5478200	-4625	-9.17746
612500	5478200	-4875	-6.88397
612500	5478200	-5125	-4.88616
612500	5478200	-5375	-3.16985
612500	5478200	-5625	-1.71676
612500	5478200	-5875	-0.506293
612500	5478200	-6125	0.483147
612500	5478200	-6375	1.27338
612500	5478200	-6625	1.88594
612500	5478200	-6875	2.3419
612500	5478200	-7125	2.66186
612500	5478200	-7375	2.866
612600	5478200	-125	-7.43697
612600	5478200	-375	-4.96484
612600	5478200	-625	-6.4539
612600	5478200	-875	-12.5267
612600	5478200	-1125	-19.9224
612600	5478200	-1375	-26.3732
612600	5478200	-1625	-30.9467
612600	5478200	-1875	-33.5136
612600	5478200	-2125	-34.3153
612600	5478200	-2375	-33.7186
612600	5478200	-2625	-32.097
612600	5478200	-2875	-29.7809
612600	5478200	-3125	-27.0411
612600	5478200	-3375	-24.0894
612600	5478200	-3625	-21.0847
612600	5478200	-3875	-18.1418
612600	5478200	-4125	-15.3401
612600	5478200	-4375	-12.7311
612600	5478200	-4625	-10.3454
612600	5478200	-4875	-8.19769
612600	5478200	-5125	-6.29156
612600	5478200	-5375	-4.62248
612600	5478200	-5625	-3.18058
612600	5478200	-5875	-1.95247
612600	5478200	-6125	-0.922646
612600	5478200	-6375	-0.0744596
612600	5478200	-6625	0.609296
612600	5478200	-6875	1.146
612600	5478200	-7125	1.55303
612600	5478200	-7375	1.84767
612700	5478200	-125	-41.1155
612700	5478200	-375	-30.6493
612700	5478200	-625	-16.704
612700	5478200	-875	-12.1135
612700	5478200	-1125	-14.1098
612700	5478200	-1375	-18.5463
612700	5478200	-1625	-22.9441
612700	5478200	-1875	-26.2369
612700	5478200	-2125	-28.1488
612700	5478200	-2375	-28.771
612700	5478200	-2625	-28.3344
612700	5478200	-2875	-27.0989
612700	5478200	-3125	-25.3054
612700	5478200	-3375	-23.1578
612700	5478200	-3625	-20.8193
612700	5478200	-3875	-18.4151
612700	5478200	-4125	-16.0382
612700	5478200	-4375	-13.7544
612700	5478200	-4625	-11.6083
612700	5478200	-4875	-9.62801
612700	5478200	-5125	-7.82889
612700	5478200	-5375	-6.21706
612700	5478200	-5625	-4.79191
612700	5478200	-5875	-3.548
612700	5478200	-6125	-2.47663
612700	5478200	-6375	-1.5669
612700	5478200	-6625	-0.806493
612700	5478200	-6875	-0.182173
612700	5478200	-7125	0.31981
612700	5478200	-7375	0.713473
612800	5478200	-125	-28.6265
612800	5478200	-375	-18.4728
612800	5478200	-625	-6.10992
612800	5478200	-875	-1.99724
612800	5478200	-1125	-4.10777
612800	5478200	-1375	-8.9202
612800	5478200	-1625	-14.1024
612800	5478200	-1875	-18.4948
612800	5478200	-2125	-21.6705
612800	5478200	-2375	-23.5902
612800	5478200	-2625	-24.394
612800	5478200	-2875	-24.2883
612800	5478200	-3125	-23.4874
612800	5478200	-3375	-22.1871
612800	5478200	-3625	-20.554
612800	5478200	-3875	-18.7231
612800	5478200	-4125	-16.8003
612800	5478200	-4375	-14.8659
612800	5478200	-4625	-12.9786
612800	5478200	-4875	-11.18
612800	5478200	-5125	-9.498
612800	5478200	-5375	-7.94972
612800	5478200	-5625	-6.54431
612800	5478200	-5875	-5.28481
612800	5478200	-6125	-4.1698
612800	5478200	-6375	-3.19457
612800	5478200	-6625	-2.35206
612800	5478200	-6875	-1.63356
612800	5478200	-7125	-1.02928
612800	5478200	-7375	-0.528735
612900	5478200	-125	19.1757
612900	5478200	-375	20.9001
612900	5478200	-625	18.5238
612900	5478200	-875	13.9452
612900	5478200	-1125	7.83914
612900	5478200	-1375	1.10471
612900	5478200	-1625	-5.3723
612900	5478200	-1875	-10.9755
612900	5478200	-2125	-15.3974
612900	5478200	-2375	-18.5706
612900	5478200	-2625	-20.5779
612900	5478200	-2875	-21.579
612900	5478200	-3125	-21.7604
612900	5478200	-3375	-21.3065
612900	5478200	-3625	-20.3835
612900	5478200	-3875	-19.1338
612900	5478200	-4125	-17.674
612900	5478200	-4375	-16.0973
612900	5478200	-4625	-14.476
612900	5478200	-4875	-12.8646
612900	5478200	-5125	-11.3032
612900	5478200	-5375	-9.81992
612900	5478200	-5625	-8.43386
612900	5478200	-5875	-7.1567
612900	5478200	-6125	-5.99448
612900	5478200	-6375	-4.94895
612900	5478200	-6625	-4.01857
612900	5478200	-6875	-3.19939
612900	5478200	-7125	-2.48577
612900	5478200	-7375	-1.871
613000	5478200	-125	49.3003
613000	5478200	-375	44.1458
613000	5478200	-625	32.7228
613000	5478200	-875	23.6327
613000	5478200	-1125	15.9646
613000	5478200	-1375	8.67577
613000	5478200	-1625	1.70182
613000	5478200	-1875	-4.61721
613000	5478200	-2125	-9.96058
613000	5478200	-2375	-14.166
613000	5478200	-2625	-17.2233
613000	5478200	-2875	-19.2247
613000	5478200	-3125	-20.3156
613000	5478200	-3375	-20.6589
613000	5478200	-3625	-20.4138
613000	5478200	-3875	-19.7243
613000	5478200	-4125	-18.7142
613000	5478200	-4375	-17.4867
613000	5478200	-4625	-16.1256
613000	5478200	-4875	-14.6969
613000	5478200	-5125	-13.2521
613000	5478200	-5375	-11.8299
613000	5478200	-5625	-10.4588
613000	5478200	-5875	-9.15912
613000	5478200	-6125	-7.94427
613000	5478200	-6375	-6.8225
613000	5478200	-6625	-5.79787
613000	5478200	-6875	-4.87131
613000	5478200	-7125	-4.04145
613000	5478200	-7375	-3.30544
613100	5478200	-125	21.444
613100	5478200	-375	21.2014
613100	5478200	-625	20.0409
613100	5478200	-875	19.0631
613100	5478200	-1125	16.4617
613100	5478200	-1375	11.8738
613100	5478200	-1625	6.0262
613100	5478200	-1875	-0.134982
613100	5478200	-2125	-5.87639
613100	5478200	-2375	-10.7687
613100	5478200	-2625	-14.6338
613100	5478200	-2875	-17.461
613100	5478200	-3125	-19.3343
613100	5478200	-3375	-20.3828
613100	5478200	-3625	-20.7491
613100	5478200	-3875	-20.572
613100	5478200	-4125	-19.9772
613100	5478200	-4375	-19.0739
613100	5478200	-4625	-17.9543
613100	5478200	-4875	-16.6941
613100	5478200	-5125	-15.3545
613100	5478200	-5375	-13.9836
613100	5478200	-5625	-12.619
613100	5478200	-5875	-11.2889
613100	5478200	-6125	-10.0138
613100	5478200	-6375	-8.80851
613100	5478200	-6625	-7.68245
613100	5478200	-6875	-6.64143
613100	5478200	-7125	-5.68838
613100	5478200	-7375	-4.82434
613200	5478200	-125	-36.3611
613200	5478200	-375	-27.7827
613200	5478200	-625	-8.91008
613200	5478200	-875	5.17277
613200	5478200	-1125	11.3978
613200	5478200	-1375	11.4034
613200	5478200	-1625	7.69339
613200	5478200	-1875	2.31467
613200	5478200	-2125	-3.38064
613200	5478200	-2375	-8.61882
613200	5478200	-2625	-13.0242
613200	5478200	-2875	-16.4682
613200	5478200	-3125	-18.9631
613200	5478200	-3375	-20.5944
613200	5478200	-3625	-21.4799
613200	5478200	-3875	-21.746
613200	5478200	-4125	-21.5145
613200	5478200	-4375	-20.8962
613200	5478200	-4625	-19.9883
613200	5478200	-4875	-18.8733
613200	5478200	-5125	-17.6204
613200	5478200	-5375	-16.2859
613200	5478200	-5625	-14.9151
613200	5478200	-5875	-13.5435
613200	5478200	-6125	-12.1986
613200	5478200	-6375	-10.9009
613200	5478200	-6625	-9.66531
613200	5478200	-6875	-8.50228
613200	5478200	-7125	-7.41894
613200	5478200	-7375	-6.42017
613300	5478200	-125	-61.8516
613300	5478200	-375	-54.5706
613300	5478200	-625	-26.8222
613300	5478200	-875	-4.55575
613300	5478200	-1125	6.90148
613300	5478200	-1375	9.85909
613300	5478200	-1625	7.70129
613300	5478200	-1875	3.04232
613300	5478200	-2125	-2.44357
613300	5478200	-2375	-7.79162
613300	5478200	-2625	-12.5008
613300	5478200	-2875	-16.3536
613300	5478200	-3125	-19.2985
613300	5478200	-3375	-21.3759
613300	5478200	-3625	-22.6737
613300	5478200	-3875	-23.3002
613300	5478200	-4125	-23.3679
613300	5478200	-4375	-22.9849
613300	5478200	-4625	-22.2498
613300	5478200	-4875	-21.2495
613300	5478200	-5125	-20.0589
613300	5478200	-5375	-18.7409
613300	5478200	-5625	-17.3475
613300	5478200	-5875	-15.9209
613300	5478200	-6125	-14.4943
613300	5478200	-6375	-13.094
613300	5478200	-6625	-11.7398
613300	5478200	-6875	-10.4467
613300	5478200	-7125	-9.22572
613300	5478200	-7375	-8.08557
613400	5478200	-125	-34.9752
613400	5478200	-375	-34.6626
613400	5478200	-625	-16.8236
613400	5478200	-875	-0.960647
613400	5478200	-1125	7.38285
613400	5478200	-1375	9.22945
613400	5478200	-1625	6.91345
613400	5478200	-1875	2.40931
613400	5478200	-2125	-2.92742
613400	5478200	-2375	-8.25118
613400	5478200	-2625	-13.0751
613400	5478200	-2875	-17.1507
613400	5478200	-3125	-20.3824
613400	5478200	-3375	-22.7703
613400	5478200	-3625	-24.3705
613400	5478200	-3875	-25.2693
613400	5478200	-4125	-25.5661
613400	5478200	-4375	-25.3625
613400	5478200	-4625	-24.7556
613400	5478200	-4875	-23.8341
613400	5478200	-5125	-22.6768
613400	5478200	-5375	-21.3517
613400	5478200	-5625	-19.9163
613400	5478200	-5875	-18.4183
613400	5478200	-6125	-16.8965
613400	5478200	-6375	-15.3821
613400	5478200	-6625	-13.8994
613400	5478200	-6875	-12.4675
613400	5478200	-7125	-11.1015
613400	5478200	-7375	-9.81327
613500	5478200	-125	20.4521
613500	5478200	-375	16.7731
613500	5478200	-625	13.4927
613500	5478200	-875	12.4414
613500	5478200	-1125	11.3483
613500	5478200	-1375	8.99267
613500	5478200	-1625	5.24104
613500	5478200	-1875	0.488561
613500	5478200	-2125	-4.72474
613500	5478200	-2375	-9.90695
613500	5478200	-2625	-14.6877
613500	5478200	-2875	-18.8288
613500	5478200	-3125	-22.206
613500	5478200	-3375	-24.7826
613500	5478200	-3625	-26.5826
613500	5478200	-3875	-27.6685
613500	5478200	-4125	-28.124
613500	5478200	-4375	-28.0419
613500	5478200	-4625	-27.5156
613500	5478200	-4875	-26.6339
613500	5478200	-5125	-25.4779
613500	5478200	-5375	-24.1192
613500	5478200	-5625	-22.62
613500	5478200	-5875	-21.0326
613500	5478200	-6125	-19.4005
613500	5478200	-6375	-17.7592
613500	5478200	-6625	-16.1374
613500	5478200	-6875	-14.5578
613500	5478200	-7125	-13.0389
613500	5478200	-7375	-11.596
613600	5478200	-125	69.7752
613600	5478200	-375	61.8908
613600	5478200	-625	38.7645
613600	5478200	-875	22.0132
613600	5478200	-1125	12.4349
613600	5478200	-1375	6.55672
613600	5478200	-1625	1.82746
613600	5478200	-1875	-2.8675
613600	5478200	-2125	-7.74285
613600	5478200	-2375	-12.6191
613600	5478200	-2625	-17.2194
613600	5478200	-2875	-21.3049
613600	5478200	-3125	-24.7186
613600	5478200	-3375	-27.386
613600	5478200	-3625	-29.2988
613600	5478200	-3875	-30.4955
613600	5478200	-4125	-31.0436
613600	5478200	-4375	-31.0264
613600	5478200	-4625	-30.5329
613600	5478200	-4875	-29.6507
613600	5478200	-5125	-28.4621
613600	5478200	-5375	-27.0419
613600	5478200	-5625	-25.4554
613600	5478200	-5875	-23.7591
613600	5478200	-6125	-22.0005
613600	5478200	-6375	-20.2189
613600	5478200	-6625	-18.4467
613600	5478200	-6875	-16.7101
613600	5478200	-7125	-15.0306
613600	5478200	-7375	-13.4265
613700	5478200	-125	73.4556
613700	5478200	-375	61.6497
613700	5478200	-625	33.6691
613700	5478200	-875	14.5535
613700	5478200	-1125	4.78524
613700	5478200	-1375	-0.24093
613700	5478200	-1625	-3.87083
613700	5478200	-1875	-7.59689
613700	5478200	-2125	-11.7542
613700	5478200	-2375	-16.1612
613700	5478200	-2625	-20.4938
613700	5478200	-2875	-24.4564
613700	5478200	-3125	-27.8411
613700	5478200	-3375	-30.5324
613700	5478200	-3625	-32.4913
613700	5478200	-3875	-33.735
613700	5478200	-4125	-34.3169
613700	5478200	-4375	-34.3119
613700	5478200	-4625	-33.8046
613700	5478200	-4875	-32.8817
613700	5478200	-5125	-31.6264
613700	5478200	-5375	-30.1155
613700	5478200	-5625	-28.4173
613700	5478200	-5875	-26.5918
613700	5478200	-6125	-24.6898
613700	5478200	-6375	-22.754
613700	5478200	-6625	-20.8199
613700	5478200	-6875	-18.9168
613700	5478200	-7125	-17.0688
613700	5478200	-7375	-15.2972
613800	5478200	-125	15.0848
613800	5478200	-375	4.4113
613800	5478200	-625	-7.11779
613800	5478200	-875	-11.352
613800	5478200	-1125	-11.2752
613800	5478200	-1375	-10.5535
613800	5478200	-1625	-11.013
613800	5478200	-1875	-13.0313
613800	5478200	-2125	-16.2778
613800	5478200	-2375	-20.2053
613800	5478200	-2625	-24.2943
613800	5478200	-2875	-28.1433
613800	5478200	-3125	-31.4843
613800	5478200	-3375	-34.1655
613800	5478200	-3625	-36.125
613800	5478200	-3875	-37.3649
613800	5478200	-4125	-37.9295
613800	5478200	-4375	-37.8882
613800	5478200	-4625	-37.3231
613800	5478200	-4875	-36.3203
613800	5478200	-5125	-34.9641
613800	5478200	-5375	-33.3332
613800	5478200	-5625	-31.4987
613800	5478200	-5875	-29.5232
613800	5478200	-6125	-27.4605
613800	5478200	-6375	-25.3563
613800	5478200	-6625	-23.2487
613800	5478200	-6875	-21.1696
613800	5478200	-7125	-19.1456
613800	5478200	-7375	-17.2004
613900	5478200	-125	-72.5841
613900	5478200	-375	-77.9961
613900	5478200	-625	-60.6995
613900	5478200	-875	-41.5605
613900	5478200	-1125	-27.7297
613900	5478200	-1375	-20.0471
613900	5478200	-1625	-17.3064
613900	5478200	-1875	-17.9607
613900	5478200	-2125	-20.6659
613900	5478200	-2375	-24.3948
613900	5478200	-2625	-28.417
613900	5478200	-2875	-32.244
613900	5478200	-3125	-35.5724
613900	5478200	-3375	-38.2362
613900	5478200	-3625	-40.1666
613900	5478200	-3875	-41.362
613900	5478200	-4125	-41.8643
613900	5478200	-4375	-41.742
613900	5478200	-4625	-41.077
613900	5478200	-4875	-39.9562
613900	5478200	-5125	-38.4656
613900	5478200	-5375	-36.6857
613900	5478200	-5625	-34.6901
613900	5478200	-5875	-32.5439
613900	5478200	-6125	-30.3033
613900	5478200	-6375	-28.0166
613900	5478200	-6625	-25.724
613900	5478200	-6875	-23.4596
613900	5478200	-7125	-21.2524
613900	5478200	-7375	-19.1277
614000	5478200	-125	-134.867
614000	5478200	-375	-128.928
614000	5478200	-625	-88.3042
614000	5478200	-875	-54.0175
614000	5478200	-1125	-33.255
614000	5478200	-1375	-23.2723
614000	5478200	-1625	-20.2416
614000	5478200	-1875	-21.2626
614000	5478200	-2125	-24.4219
614000	5478200	-2375	-28.5055
614000	5478200	-2625	-32.7533
614000	5478200	-2875	-36.6981
614000	5478200	-3125	-40.0662
614000	5478200	-3375	-42.7151
614000	5478200	-3625	-44.5924
614000	5478200	-3875	-45.7059
614000	5478200	-4125	-46.1037
614000	5478200	-4375	-45.8575
614000	5478200	-4625	-45.052
614000	5478200	-4875	-43.7764
614000	5478200	-5125	-42.1184
614000	5478200	-5375	-40.1612
614000	5478200	-5625	-37.9802
614000	5478200	-5875	-35.6428
614000	5478200	-6125	-33.2075
614000	5478200	-6375	-30.7243
614000	5478200	-6625	-28.2357
614000	5478200	-6875	-25.7773
614000	5478200	-7125	-23.3799
614000	5478200	-7375	-21.0705
614100	5478200	-125	-115.755
614100	5478200	-375	-97.1833
614100	5478200	-625	-59.0255
614100	5478200	-875	-33.2711
614100	5478200	-1125	-21.0284
614100	5478200	-1375	-17.5581
614100	5478200	-1625	-18.9414
614100	5478200	-1875	-22.7498
614100	5478200	-2125	-27.578
614100	5478200	-2375	-32.6098
614100	5478200	-2625	-37.3594
614100	5478200	-2875	-41.536
614100	5478200	-3125	-44.9748
614100	5478200	-3375	-47.5979
614100	5478200	-3625	-49.3902
614100	5478200	-3875	-50.3812
614100	5478200	-4125	-50.6307
614100	5478200	-4375	-50.2179
614100	5478200	-4625	-49.2319
614100	5478200	-4875	-47.765
614100	5478200	-5125	-45.9078
614100	5478200	-5375	-43.7453
614100	5478200	-5625	-41.3553
614100	5478200	-5875	-38.807
614100	5478200	-6125	-36.1606
614100	5478200	-6375	-33.4678
614100	5478200	-6625	-30.7726
614100	5478200	-6875	-28.1122
614100	5478200	-7125	-25.5184
614100	5478200	-7375	-23.0197
614200	5478200	-125	16.5253
614200	5478200	-375	28.4514
614200	5478200	-625	26.3323
614200	5478200	-875	16.5305
614200	5478200	-1125	4.96821
614200	5478200	-1375	-5.85377
614200	5478200	-1625	-15.3656
614200	5478200	-1875	-23.6457
614200	5478200	-2125	-30.8642
614200	5478200	-2375	-37.1251
614200	5478200	-2625	-42.462
614200	5478200	-2875	-46.8722
614200	5478200	-3125	-50.3485
614200	5478200	-3375	-52.8992
614200	5478200	-3625	-54.5561
614200	5478200	-3875	-55.3742
614200	5478200	-4125	-55.4278
614200	5478200	-4375	-54.8041
614200	5478200	-4625	-53.5974
614200	5478200	-4875	-51.9036
614200	5478200	-5125	-49.8158
614200	5478200	-5375	-47.4213
614200	5478200	-5625	-44.7996
614200	5478200	-5875	-42.0215
614200	5478200	-6125	-39.1486
614200	5478200	-6375	-36.234
614200	5478200	-6625	-33.3226
614200	5478200	-6875	-30.4527
614200	5478200	-7125	-27.6571
614200	5478200	-7375	-24.9654
614300	5478200	-125	199.265
614300	5478200	-375	185.67
614300	5478200	-625	124.14
614300	5478200	-875	68.9566
614300	5478200	-1125	29.8108
614300	5478200	-1375	3.70784
614300	5478200	-1625	-13.8647
614300	5478200	-1875	-26.2521
614300	5478200	-2125	-35.4854
614300	5478200	-2375	-42.6724
614300	5478200	-2625	-48.3724
614300	5478200	-2875	-52.8538
614300	5478200	-3125	-56.2484
614300	5478200	-3375	-58.6358
614300	5478200	-3625	-60.0843
614300	5478200	-3875	-60.6686
614300	5478200	-4125	-60.4738
614300	5478200	-4375	-59.5934
614300	5478200	-4625	-58.126
614300	5478200	-4875	-56.1704
614300	5478200	-5125	-53.8219
614300	5478200	-5375	-51.1697
614300	5478200	-5625	-48.2949
614300	5478200	-5875	-45.2693
614300	5478200	-6125	-42.1558
614300	5478200	-6375	-39.0082
614300	5478200	-6625	-35.8721
614300	5478200	-6875	-32.7864
614300	5478200	-7125	-29.7848
614300	5478200	-7375	-26.8972
614400	5478200	-125	294.143
614400	5478200	-375	265.765
614400	5478200	-625	169.397
614400	5478200	-875	88.773
614400	5478200	-1125	35.2257
614400	5478200	-1375	1.86635
614400	5478200	-1625	-19.0658
614400	5478200	-1875	-32.8546
614400	5478200	-2125	-42.5557
614400	5478200	-2375	-49.7826
614400	5478200	-2625	-55.3322
614400	5478200	-2875	-59.58
614400	5478200	-3125	-62.7042
614400	5478200	-3375	-64.8037
614400	5478200	-3625	-65.9556
614400	5478200	-3875	-66.2386
614400	5478200	-4125	-65.7407
614400	5478200	-4375	-64.5579
614400	5478200	-4625	-62.7907
614400	5478200	-4875	-60.5398
614400	5478200	-5125	-57.9022
614400	5478200	-5375	-54.9684
614400	5478200	-5625	-51.8206
614400	5478200	-5875	-48.5315
614400	5478200	-6125	-45.1647
614400	5478200	-6375	-41.7743
614400	5478200	-6625	-38.4063
614400	5478200	-6875	-35.1
614400	5478200	-7125	-31.8891
614400	5478200	-7375	-28.804
614500	5478200	-125	223.524
614500	5478200	-375	201.922
614500	5478200	-625	122.006
614500	5478200	-875	54.9414
614500	5478200	-1125	10.8423
614500	5478200	-1375	-16.2945
614500	5478200	-1625	-33.2172
614500	5478200	-1875	-44.4353
614500	5478200	-2125	-52.4718
614500	5478200	-2375	-58.5903
614500	5478200	-2625	-63.3637
614500	5478200	-2875	-67.028
614500	5478200	-3125	-69.6769
614500	5478200	-3375	-71.3602
614500	5478200	-3625	-72.1278
614500	5478200	-3875	-72.0444
614500	5478200	-4125	-71.1916
614500	5478200	-4375	-69.6631
614500	5478200	-4625	-67.5595
614500	5478200	-4875	-64.9821
614500	5478200	-5125	-62.0291
614500	5478200	-5375	-58.7919
614500	5478200	-5625	-55.3534
614500	5478200	-5875	-51.7868
614500	5478200	-6125	-48.1558
614500	5478200	-6375	-44.5147
614500	5478200	-6625	-40.9094
614500	5478200	-6875	-37.3789
614500	5478200	-7125	-33.957
614500	5478200	-7375	-30.674
614600	5478200	-125	28.884
614600	5478200	-375	20.4228
614600	5478200	-625	-3.49765
614600	5478200	-875	-24.3772
614600	5478200	-1125	-38.6129
614600	5478200	-1375	-47.9629
614600	5478200	-1625	-54.6119
614600	5478200	-1875	-59.9424
614600	5478200	-2125	-64.5786
614600	5478200	-2375	-68.6826
614600	5478200	-2625	-72.2022
614600	5478200	-2875	-75.0232
614600	5478200	-3125	-77.0467
614600	5478200	-3375	-78.2184
614600	5478200	-3625	-78.534
614600	5478200	-3875	-78.0312
614600	5478200	-4125	-76.7794
614600	5478200	-4375	-74.8676
614600	5478200	-4625	-72.395
614600	5478200	-4875	-69.4634
614600	5478200	-5125	-66.1717
614600	5478200	-5375	-62.612
614600	5478200	-5625	-58.8675
614600	5478200	-5875	-55.0116
614600	5478200	-6125	-51.1078
614600	5478200	-6375	-47.2101
614600	5478200	-6625	-43.3638
614600	5478200	-6875	-39.6076
614600	5478200	-7125	-35.9746
614600	5478200	-7375	-32.4948
614700	5478200	-125	-181.624
614700	5478200	-375	-182.97
614700	5478200	-625	-147.211
614700	5478200	-875	-115.789
614700	5478200	-1125	-95.2055
614700	5478200	-1375	-83.5686
614700	5478200	-1625	-78.1108
614700	5478200	-1875	-76.5851
614700	5478200	-2125	-77.3398
614700	5478200	-2375	-79.2
614700	5478200	-2625	-81.3559
614700	5478200	-2875	-83.2752
614700	5478200	-3125	-84.6335
614700	5478200	-3375	-85.2591
614700	5478200	-3625	-85.0888
614700	5478200	-3875	-84.1331
614700	5478200	-4125	-82.4496
614700	5478200	-4375	-80.1239
614700	5478200	-4625	-77.255
614700	5478200	-4875	-73.9455
614700	5478200	-5125	-70.2953
614700	5478200	-5375	-66.3971
614700	5478200	-5625	-62.3343
614700	5478200	-5875	-58.1802
614700	5478200	-6125	-53.9977
614700	5478200	-6375	-49.8398
614700	5478200	-6625	-45.7512
614700	5478200	-6875	-41.7695
614700	5478200	-7125	-37.9272
614700	5478200	-7375	-34.2535
614800	5478200	-125	-291.435
614800	5478200	-375	-302.237
614800	5478200	-625	-240.698
614800	5478200	-875	-180.129
614800	5478200	-1125	-137.507
614800	5478200	-1375	-111.568
614800	5478200	-1625	-97.516
614800	5478200	-1875	-91.0274
614800	5478200	-2125	-88.9486
614800	5478200	-2375	-89.1533
614800	5478200	-2625	-90.2733
614800	5478200	-2875	-91.4662
614800	5478200	-3125	-92.2444
614800	5478200	-3375	-92.3561
614800	5478200	-3625	-91.7019
614800	5478200	-3875	-90.2791
614800	5478200	-4125	-88.1428
614800	5478200	-4375	-85.3802
614800	5478200	-4625	-82.0929
614800	5478200	-4875	-78.3863
614800	5478200	-5125	-74.3617
614800	5478200	-5375	-70.1127
614800	5478200	-5625	-65.7228
614800	5478200	-5875	-61.2647
614800	5478200	-6125	-56.8003
614800	5478200	-6375	-52.3815
614800	5478200	-6625	-48.0518
614800	5478200	-6875	-43.8474
614800	5478200	-7125	-39.7995
614800	5478200	-7375	-35.9365
614900	5478200	-125	-254.509
614900	5478200	-375	-291.598
614900	5478200	-625	-249.677
614900	5478200	-875	-195.045
614900	5478200	-1125	-152.014
614900	5478200	-1375	-124.162
614900	5478200	-1625	-108.443
614900	5478200	-1875	-100.846
614900	5478200	-2125	-98.0755
614900	5478200	-2375	-97.8113
614900	5478200	-2625	-98.5444
614900	5478200	-2875	-99.3561
614900	5478200	-3125	-99.7281
614900	5478200	-3375	-99.4036
614900	5478200	-3625	-98.2915
614900	5478200	-3875	-96.4007
614900	5478200	-4125	-93.7985
614900	5478200	-4375	-90.5814
614900	5478200	-4625	-86.8586
614900	5478200	-4875	-82.7398
614900	5478200	-5125	-78.3291
614900	5478200	-5375	-73.7211
614900	5478200	-5625	-68.9991
614900	5478200	-5875	-64.2349
614900	5478200	-6125	-59.489
614900	5478200	-6375	-54.8117
614900	5478200	-6625	-50.2448
614900	5478200	-6875	-45.8228
614900	5478200	-7125	-41.5755
614900	5478200	-7375	-37.5298
615000	5478200	-125	-143.038
615000	5478200	-375	-195.728
615000	5478200	-625	-191.674
615000	5478200	-875	-165.221
615000	5478200	-1125	-138.97
615000	5478200	-1375	-120.542
615000	5478200	-1625	-110.106
615000	5478200	-1875	-105.495
615000	5478200	-2125	-104.387
615000	5478200	-2375	-104.976
615000	5478200	-2625	-106.046
615000	5478200	-2875	-106.858
615000	5478200	-3125	-107.013
615000	5478200	-3375	-106.336
615000	5478200	-3625	-104.794
615000	5478200	-3875	-102.436
615000	5478200	-4125	-99.356
615000	5478200	-4375	-95.6701
615000	5478200	-4625	-91.4981
615000	5478200	-4875	-86.9564
615000	5478200	-5125	-82.1525
615000	5478200	-5375	-77.1817
615000	5478200	-5625	-72.127
615000	5478200	-5875	-67.0587
615000	5478200	-6125	-62.0355
615000	5478200	-6375	-57.1057
615000	5478200	-6625	-52.3087
615000	5478200	-6875	-47.6772
615000	5478200	-7125	-43.2389
615000	5478200	-7375	-39.0194
615100	5478200	-125	-52.9861
615100	5478200	-375	-91.2867
615100	5478200	-625	-110.705
615100	5478200	-875	-113.092
615100	5478200	-1125	-109.365
615100	5478200	-1375	-106.088
615100	5478200	-1625	-105.196
615100	5478200	-1875	-106.363
615100	5478200	-2125	-108.614
615100	5478200	-2375	-111.032
615100	5478200	-2625	-112.969
615100	5478200	-2875	-114.051
615100	5478200	-3125	-114.112
615100	5478200	-3375	-113.127
615100	5478200	-3625	-111.161
615100	5478200	-3875	-108.325
615100	5478200	-4125	-104.754
615100	5478200	-4375	-100.585
615100	5478200	-4625	-95.953
615100	5478200	-4875	-90.9823
615100	5478200	-5125	-85.7829
615100	5478200	-5375	-80.4508
615100	5478200	-5625	-75.0679
615100	5478200	-5875	-69.7024
615100	5478200	-6125	-64.4105
615100	5478200	-6375	-59.2378
615100	5478200	-6625	-54.2213
615100	5478200	-6875	-49.3912
615100	5478200	-7125	-44.7733
615100	5478200	-7375	-40.3911
615200	5478200	-125	0.657744
615200	5478200	-375	-14.0265
615200	5478200	-625	-39.6776
615200	5478200	-875	-61.3185
615200	5478200	-1125	-77.0423
615200	5478200	-1375	-88.8409
615200	5478200	-1625	-98.2884
615200	5478200	-1875	-106.031
615200	5478200	-2125	-112.198
615200	5478200	-2375	-116.766
615200	5478200	-2625	-119.724
615200	5478200	-2875	-121.127
615200	5478200	-3125	-121.09
615200	5478200	-3375	-119.772
615200	5478200	-3625	-117.351
615200	5478200	-3875	-114.009
615200	5478200	-4125	-109.924
615200	5478200	-4375	-105.258
615200	5478200	-4625	-100.159
615200	5478200	-4875	-94.7587
615200	5478200	-5125	-89.1678
615200	5478200	-5375	-83.4822
615200	5478200	-5625	-77.7813
615200	5478200	-5875	-72.1307
615200	5478200	-6125	-66.5834
615200	5478200	-6375	-61.1819
615200	5478200	-6625	-55.9602
615200	5478200	-6875	-50.9459
615200	5478200	-7125	-46.1622
615200	5478200	-7375	-41.6308
615300	5478200	-125	42.2912
615300	5478200	-375	37.4131
615300	5478200	-625	9.4022
615300	5478200	-875	-23.4388
615300	5478200	-1125	-52.6141
615300	5478200	-1375	-76.0153
615300	5478200	-1625	-93.9445
615300	5478200	-1875	-107.249
615300	5478200	-2125	-116.734
615300	5478200	-2375	-123.062
615300	5478200	-2625	-126.765
615300	5478200	-2875	-128.288
615300	5478200	-3125	-128.009
615300	5478200	-3375	-126.254
615300	5478200	-3625	-123.306
615300	5478200	-3875	-119.413
615300	5478200	-4125	-114.787
615300	5478200	-4375	-109.612
615300	5478200	-4625	-104.046
615300	5478200	-4875	-98.222
615300	5478200	-5125	-92.2512
615300	5478200	-5375	-86.2269
615300	5478200	-5625	-80.2252
615300	5478200	-5875	-74.3077
615300	5478200	-6125	-68.5236
615300	5478200	-6375	-62.9119
615300	5478200	-6625	-57.5033
615300	5478200	-6875	-52.3223
615300	5478200	-7125	-47.3897
615300	5478200	-7375	-42.725
615400	5478200	-125	68.2711
615400	5478200	-375	64.9499
615400	5478200	-625	34.3858
615400	5478200	-875	-4.81693
615400	5478200	-1125	-41.8363
615400	5478200	-1375	-72.2757
615400	5478200	-1625	-95.4299
615400	5478200	-1875	-112.097
615400	5478200	-2125	-123.446
615400	5478200	-2375	-130.578
615400	5478200	-2625	-134.402
615400	5478200	-2875	-135.641
615400	5478200	-3125	-134.859
615400	5478200	-3375	-132.504
615400	5478200	-3625	-128.934
615400	5478200	-3875	-124.436
615400	5478200	-4125	-119.247
615400	5478200	-4375	-113.56
615400	5478200	-4625	-107.535
615400	5478200	-4875	-101.304
615400	5478200	-5125	-94.9742
615400	5478200	-5375	-88.6349
615400	5478200	-5625	-82.357
615400	5478200	-5875	-76.1975
615400	5478200	-6125	-70.2009
615400	5478200	-6375	-64.4024
615400	5478200	-6625	-58.8291
615400	5478200	-6875	-53.5024
615400	5478200	-7125	-48.4406
615400	5478200	-7375	-43.6611
615500	5478200	-125	70.4485
615500	5478200	-375	68.6724
615500	5478200	-625	36.0644
615500	5478200	-875	-6.50321
615500	5478200	-1125	-46.7613
615500	5478200	-1375	-79.6412
615500	5478200	-1625	-104.265
615500	5478200	-1875	-121.538
615500	5478200	-2125	-132.851
615500	5478200	-2375	-139.527
615500	5478200	-2625	-142.66
615500	5478200	-2875	-143.105
615500	5478200	-3125	-141.512
615500	5478200	-3375	-138.38
615500	5478200	-3625	-134.092
615500	5478200	-3875	-128.949
615500	5478200	-4125	-123.188
615500	5478200	-4375	-117.001
615500	5478200	-4625	-110.54
615500	5478200	-4875	-103.932
615500	5478200	-5125	-97.2765
615500	5478200	-5375	-90.6558
615500	5478200	-5625	-84.135
615500	5478200	-5875	-77.7651
615500	5478200	-6125	-71.5864
615500	5478200	-6375	-65.6293
615500	5478200	-6625	-59.9176
615500	5478200	-6875	-54.4697
615500	5478200	-7125	-49.3012
615500	5478200	-7375	-44.4273
615600	5478200	-125	58.3327
615600	5478200	-375	51.3828
615600	5478200	-625	14.9088
615600	5478200	-875	-28.4576
615600	5478200	-1125	-67.365
615600	5478200	-1375	-98.0129
615600	5478200	-1625	-120.254
615600	5478200	-1875	-135.295
615600	5478200	-2125	-144.619
615600	5478200	-2375	-149.564
615600	5478200	-2625	-151.207
615600	5478200	-2875	-150.377
615600	5478200	-3125	-147.7
615600	5478200	-3375	-143.65
615600	5478200	-3625	-138.587
615600	5478200	-3875	-132.789
615600	5478200	-4125	-126.477
615600	5478200	-4375	-119.825
615600	5478200	-4625	-112.973
615600	5478200	-4875	-106.034
615600	5478200	-5125	-99.0987
615600	5478200	-5375	-92.2413
615600	5478200	-5625	-85.5194
615600	5478200	-5875	-78.9785
615600	5478200	-6125	-72.6535
615600	5478200	-6375	-66.5709
615600	5478200	-6625	-60.751
615600	5478200	-6875	-55.2094
615600	5478200	-7125	-49.9592
615600	5478200	-7375	-45.0137
615700	5478200	-125	25.7555
615700	5478200	-375	5.43032
615700	5478200	-625	-32.543
615700	5478200	-875	-70.5696
615700	5478200	-1125	-101.941
615700	5478200	-1375	-125.361
615700	5478200	-1625	-141.574
615700	5478200	-1875	-151.89
615700	5478200	-2125	-157.603
615700	5478200	-2375	-159.809
615700	5478200	-2625	-159.368
615700	5478200	-2875	-156.942
615700	5478200	-3125	-153.029
615700	5478200	-3375	-148.011
615700	5478200	-3625	-142.183
615700	5478200	-3875	-135.775
615700	5478200	-4125	-128.972
615700	5478200	-4375	-121.922
615700	5478200	-4625	-114.745
615700	5478200	-4875	-107.54
615700	5478200	-5125	-100.386
615700	5478200	-5375	-93.3475
615700	5478200	-5625	-86.4754
615700	5478200	-5875	-79.8093
615700	5478200	-6125	-73.3795
615700	5478200	-6375	-67.2088
615700	5478200	-6625	-61.3144
615700	5478200	-6875	-55.7092
615700	5478200	-7125	-50.4046
615700	5478200	-7375	-45.4121
615800	5478200	-125	-49.8048
615800	5478200	-375	-80.1007
615800	5478200	-625	-106.908
615800	5478200	-875	-128.936
615800	5478200	-1125	-145.632
615800	5478200	-1375	-157.363
615800	5478200	-1625	-164.834
615800	5478200	-1875	-168.81
615800	5478200	-2125	-169.993
615800	5478200	-2375	-168.973
615800	5478200	-2625	-166.23
615800	5478200	-2875	-162.146
615800	5478200	-3125	-157.028
615800	5478200	-3375	-151.123
615800	5478200	-3625	-144.632
615800	5478200	-3875	-137.723
615800	5478200	-4125	-130.535
615800	5478200	-4375	-123.187
615800	5478200	-4625	-115.778
615800	5478200	-4875	-108.39
615800	5478200	-5125	-101.091
615800	5478200	-5375	-93.938
615800	5478200	-5625	-86.9743
615800	5478200	-5875	-80.235
615800	5478200	-6125	-73.7466
615800	5478200	-6375	-67.5288
615800	5478200	-6625	-61.5963
615800	5478200	-6875	-55.9602
615800	5478200	-7125	-50.6302
615800	5478200	-7375	-45.6166
615900	5478200	-125	-155.708
615900	5478200	-375	-188.328
615900	5478200	-625	-192.362
615900	5478200	-875	-190.895
615900	5478200	-1125	-189.075
615900	5478200	-1375	-187.372
615900	5478200	-1625	-185.421
615900	5478200	-1875	-182.897
615900	5478200	-2125	-179.637
615900	5478200	-2375	-175.594
615900	5478200	-2625	-170.794
615900	5478200	-2875	-165.309
615900	5478200	-3125	-159.23
615900	5478200	-3375	-152.66
615900	5478200	-3625	-145.706
615900	5478200	-3875	-138.47
615900	5478200	-4125	-131.051
615900	5478200	-4375	-123.538
615900	5478200	-4625	-116.011
615900	5478200	-4875	-108.539
615900	5478200	-5125	-101.181
615900	5478200	-5375	-93.9871
615900	5478200	-5625	-86.9966
615900	5478200	-5875	-80.2406
615900	5478200	-6125	-73.7431
615900	5478200	-6375	-67.5218
615900	5478200	-6625	-61.5897
615900	5478200	-6875	-55.9567
615900	5478200	-7125	-50.6316
615900	5478200	-7375	-45.6237
616000	5478200	-125	-240.379
616000	5478200	-375	-274.001
616000	5478200	-625	-258.26
616000	5478200	-875	-237.165
616000	5478200	-1125	-220.259
616000	5478200	-1375	-207.826
616000	5478200	-1625	-198.504
616000	5478200	-1875	-191.029
616000	5478200	-2125	-184.504
616000	5478200	-2375	-178.343
616000	5478200	-2625	-172.192
616000	5478200	-2875	-165.857
616000	5478200	-3125	-159.255
616000	5478200	-3375	-152.371
616000	5478200	-3625	-145.236
616000	5478200	-3875	-137.905
616000	5478200	-4125	-130.443
616000	5478200	-4375	-122.921
616000	5478200	-4625	-115.407
616000	5478200	-4875	-107.961
616000	5478200	-5125	-100.637
616000	5478200	-5375	-93.4822
616000	5478200	-5625	-86.5331
616000	5478200	-5875	-79.8197
616000	5478200	-6125	-73.3645
616000	5478200	-6375	-67.1846
616000	5478200	-6625	-61.2924
616000	5478200	-6875	-55.6973
616000	5478200	-7125	-50.4077
616000	5478200	-7375	-45.4329
616100	5478200	-125	-263.962
616100	5478200	-375	-297.998
616100	5478200	-625	-278.052
616100	5478200	-875	-251.63
616100	5478200	-1125	-229.579
616100	5478200	-1375	-212.917
616100	5478200	-1625	-200.502
616100	5478200	-1875	-190.971
616100	5478200	-2125	-183.192
616100	5478200	-2375	-176.343
616100	5478200	-2625	-169.874
616100	5478200	-2875	-163.452
616100	5478200	-3125	-156.896
616100	5478200	-3375	-150.13
616100	5478200	-3625	-143.148
616100	5478200	-3875	-135.982
616100	5478200	-4125	-128.687
616100	5478200	-4375	-121.325
616100	5478200	-4625	-113.96
616100	5478200	-4875	-106.654
616100	5478200	-5125	-99.4607
616100	5478200	-5375	-92.4256
616100	5478200	-5625	-85.5871
616100	5478200	-5875	-78.9755
616100	5478200	-6125	-72.6141
616100	5478200	-6375	-66.5204
616100	5478200	-6625	-60.7073
616100	5478200	-6875	-55.1846
616100	5478200	-7125	-49.9611
616100	5478200	-7375	-45.0462
616200	5478200	-125	-213.466
616200	5478200	-375	-250.031
616200	5478200	-625	-245.54
616200	5478200	-875	-230.386
616200	5478200	-1125	-214.421
616200	5478200	-1375	-200.891
616200	5478200	-1625	-190.288
616200	5478200	-1875	-182.036
616200	5478200	-2125	-175.312
616200	5478200	-2375	-169.394
616200	5478200	-2625	-163.758
616200	5478200	-2875	-158.076
616200	5478200	-3125	-152.17
616200	5478200	-3375	-145.973
616200	5478200	-3625	-139.484
616200	5478200	-3875	-132.745
616200	5478200	-4125	-125.821
616200	5478200	-4375	-118.783
616200	5478200	-4625	-111.702
616200	5478200	-4875	-104.646
616200	5478200	-5125	-97.6737
616200	5478200	-5375	-90.836
616200	5478200	-5625	-84.1742
616200	5478200	-5875	-77.7213
616200	5478200	-6125	-71.5031
616200	5478200	-6375	-65.5387
616200	5478200	-6625	-59.8425
616200	5478200	-6875	-54.4256
616200	5478200	-7125	-49.2976
616200	5478200	-7375	-44.4688
616300	5478200	-125	-109.041
616300	5478200	-375	-156.592
616300	5478200	-625	-178.82
616300	5478200	-875	-183.3
616300	5478200	-1125	-179.828
616300	5478200	-1375	-174.422
616300	5478200	-1625	-169.423
616300	5478200	-1875	-165.244
616300	5478200	-2125	-161.591
616300	5478200	-2375	-158.042
616300	5478200	-2625	-154.264
616300	5478200	-2875	-150.057
616300	5478200	-3125	-145.336
616300	5478200	-3375	-140.101
616300	5478200	-3625	-134.402
616300	5478200	-3875	-128.319
616300	5478200	-4125	-121.946
616300	5478200	-4375	-115.375
616300	5478200	-4625	-108.695
616300	5478200	-4875	-101.987
616300	5478200	-5125	-95.318
616300	5478200	-5375	-88.7474
616300	5478200	-5625	-82.3222
616300	5478200	-5875	-76.0802
616300	5478200	-6125	-70.0506
616300	5478200	-6375	-64.2554
616300	5478200	-6625	-58.7114
616300	5478200	-6875	-53.4315
616300	5478200	-7125	-48.4267
616300	5478200	-7375	-43.7087
616400	5478200	-125	-24.9211
616400	5478200	-375	-73.1158
616400	5478200	-625	-108.5
616400	5478200	-875	-126.475
616400	5478200	-1125	-134.727
616400	5478200	-1375	-138.879
616400	5478200	-1625	-141.378
616400	5478200	-1875	-142.955
616400	5478200	-2125	-143.683
616400	5478200	-2375	-143.469
616400	5478200	-2625	-142.249
616400	5478200	-2875	-140.024
616400	5478200	-3125	-136.86
616400	5478200	-3375	-132.864
616400	5478200	-3625	-128.167
616400	5478200	-3875	-122.906
616400	5478200	-4125	-117.217
616400	5478200	-4375	-111.223
616400	5478200	-4625	-105.035
616400	5478200	-4875	-98.7517
616400	5478200	-5125	-92.4532
616400	5478200	-5375	-86.2078
616400	5478200	-5625	-80.0702
616400	5478200	-5875	-74.084
616400	5478200	-6125	-68.2827
616400	5478200	-6375	-62.6922
616400	5478200	-6625	-57.3319
616400	5478200	-6875	-52.2172
616400	5478200	-7125	-47.361
616400	5478200	-7375	-42.7765
616500	5478200	-125	-9.83653
616500	5478200	-375	-27.2986
616500	5478200	-625	-49.9252
616500	5478200	-875	-70.2161
616500	5478200	-1125	-86.778
616500	5478200	-1375	-100.007
616500	5478200	-1625	-110.386
616500	5478200	-1875	-118.237
616500	5478200	-2125	-123.794
616500	5478200	-2375	-127.261
616500	5478200	-2625	-128.856
616500	5478200	-2875	-128.807
616500	5478200	-3125	-127.348
616500	5478200	-3375	-124.711
616500	5478200	-3625	-121.115
616500	5478200	-3875	-116.76
616500	5478200	-4125	-111.828
616500	5478200	-4375	-106.476
616500	5478200	-4625	-100.839
616500	5478200	-4875	-95.0333
616500	5478200	-5125	-89.153
616500	5478200	-5375	-83.2763
616500	5478200	-5625	-77.466
616500	5478200	-5875	-71.7715
616500	5478200	-6125	-66.2314
616500	5478200	-6375	-60.8753
616500	5478200	-6625	-55.7259
616500	5478200	-6875	-50.801
616500	5478200	-7125	-46.1158
616500	5478200	-7375	-41.685
616600	5478200	-125	8.66882
616600	5478200	-375	21.0717
616600	5478200	-625	8.48766
616600	5478200	-875	-15.7422
616600	5478200	-1125	-40.9706
616600	5478200	-1375	-62.955
616600	5478200	-1625	-80.6833
616600	5478200	-1875	-94.3019
616600	5478200	-2125	-104.278
616600	5478200	-2375	-111.124
616600	5478200	-2625	-115.322
616600	5478200	-2875	-117.307
616600	5478200	-3125	-117.465
616600	5478200	-3375	-116.135
616600	5478200	-3625	-113.615
616600	5478200	-3875	-110.161
616600	5478200	-4125	-105.995
616600	5478200	-4375	-101.301
616600	5478200	-4625	-96.2377
616600	5478200	-4875	-90.935
616600	5478200	-5125	-85.5
616600	5478200	-5375	-80.0196
616600	5478200	-5625	-74.5636
616600	5478200	-5875	-69.1871
616600	5478200	-6125	-63.9332
616600	5478200	-6375	-58.8351
616600	5478200	-6625	-53.9186
616600	5478200	-6875	-49.2041
616600	5478200	-7125	-44.7087
616600	5478200	-7375	-40.449
616700	5478200	-125	103.542
616700	5478200	-375	105.979
616700	5478200	-625	73.1718
616700	5478200	-875	33.2671
616700	5478200	-1125	-2.99406
616700	5478200	-1375	-32.8052
616700	5478200	-1625	-56.2227
616700	5478200	-1875	-74.0747
616700	5478200	-2125	-87.2682
616700	5478200	-2375	-96.6097
616700	5478200	-2625	-102.783
616700	5478200	-2875	-106.362
616700	5478200	-3125	-107.833
616700	5478200	-3375	-107.605
616700	5478200	-3625	-106.025
616700	5478200	-3875	-103.385
616700	5478200	-4125	-99.9301
616700	5478200	-4375	-95.8664
616700	5478200	-4625	-91.3639
616700	5478200	-4875	-86.5635
616700	5478200	-5125	-81.5803
616700	5478200	-5375	-76.5077
616700	5478200	-5625	-71.4205
616700	5478200	-5875	-66.3781
616700	5478200	-6125	-61.4273
616700	5478200	-6375	-56.6042
616700	5478200	-6625	-51.9374
616700	5478200	-6875	-47.4493
616700	5478200	-7125	-43.1592
616700	5478200	-7375	-39.0851
616800	5478200	-125	193.747
616800	5478200	-375	174.222
616800	5478200	-625	115.869
616800	5478200	-875	61.9708
616800	5478200	-1125	18.9035
616800	5478200	-1375	-14.5171
616800	5478200	-1625	-40.2188
616800	5478200	-1875	-59.7672
616800	5478200	-2125	-74.349
616800	5478200	-2375	-84.884
616800	5478200	-2625	-92.1101
616800	5478200	-2875	-96.6337
616800	5478200	-3125	-98.9604
616800	5478200	-3375	-99.5145
616800	5478200	-3625	-98.6524
616800	5478200	-3875	-96.6735
616800	5478200	-4125	-93.8287
616800	5478200	-4375	-90.3275
616800	5478200	-4625	-86.3439
616800	5478200	-4875	-82.0215
616800	5478200	-5125	-77.4784
616800	5478200	-5375	-72.8103
616800	5478200	-5625	-68.0946
616800	5478200	-5875	-63.3929
616800	5478200	-6125	-58.7542
616800	5478200	-6375	-54.2168
616800	5478200	-6625	-49.8109
616800	5478200	-6875	-45.5609
616800	5478200	-7125	-41.4877
616800	5478200	-7375	-37.6105
616900	5478200	-125	163.78
616900	5478200	-375	150.868
616900	5478200	-625	101.874
616900	5478200	-875	55.9677
616900	5478200	-1125	18.7186
616900	5478200	-1375	-10.8681
616900	5478200	-1625	-34.2146
616900	5478200	-1875	-52.4112
616900	5478200	-2125	-66.2987
616900	5478200	-2375	-76.5686
616900	5478200	-2625	-83.8116
616900	5478200	-2875	-88.5384
616900	5478200	-3125	-91.1899
616900	5478200	-3375	-92.1456
616900	5478200	-3625	-91.7301
616900	5478200	-3875	-90.22
616900	5478200	-4125	-87.8498
616900	5478200	-4375	-84.8174
616900	5478200	-4625	-81.2887
616900	5478200	-4875	-77.4022
616900	5478200	-5125	-73.2724
616900	5478200	-5375	-68.9934
616900	5478200	-5625	-64.6416
616900	5478200	-5875	-60.2787
616900	5478200	-6125	-55.954
616900	5478200	-6375	-51.7067
616900	5478200	-6625	-47.5681
616900	5478200	-6875	-43.5637
616900	5478200	-7125	-39.7153
616900	5478200	-7375	-36.0433
617000	5478200	-125	39.0584
617000	5478200	-375	46.9778
617000	5478200	-625	37.1163
617000	5478200	-875	19.2398
617000	5478200	-1125	-0.923606
617000	5478200	-1375	-20.286
617000	5478200	-1625	-37.3712
617000	5478200	-1875	-51.6298
617000	5478200	-2125	-63.0107
617000	5478200	-2375	-71.7046
617000	5478200	-2625	-78.0031
617000	5478200	-2875	-82.2244
617000	5478200	-3125	-84.6785
617000	5478200	-3375	-85.6517
617000	5478200	-3625	-85.4014
617000	5478200	-3875	-84.1547
617000	5478200	-4125	-82.11
617000	5478200	-4375	-79.4391
617000	5478200	-4625	-76.289
617000	5478200	-4875	-72.7846
617000	5478200	-5125	-69.0312
617000	5478200	-5375	-65.1166
617000	5478200	-5625	-61.1131
617000	5478200	-5875	-57.08
617000	5478200	-6125	-53.0651
617000	5478200	-6375	-49.1072
617000	5478200	-6625	-45.2376
617000	5478200	-6875	-41.4822
617000	5478200	-7125	-37.8632
617000	5478200	-7375	-34.4016
617100	5478200	-125	-71.4617
617100	5478200	-375	-56.733
617100	5478200	-625	-35.036
617100	5478200	-875	-26.9141
617100	5478200	-1125	-29.616
617100	5478200	-1375	-37.5337
617100	5478200	-1625	-46.948
617100	5478200	-1875	-55.9416
617100	5478200	-2125	-63.6732
617100	5478200	-2375	-69.8552
617100	5478200	-2625	-74.4653
617100	5478200	-2875	-77.6017
617100	5478200	-3125	-79.4128
617100	5478200	-3375	-80.0642
617100	5478200	-3625	-79.7221
617100	5478200	-3875	-78.5454
617100	5478200	-4125	-76.6815
617100	5478200	-4375	-74.2642
617100	5478200	-4625	-71.4126
617100	5478200	-4875	-68.2317
617100	5478200	-5125	-64.8122
617100	5478200	-5375	-61.2315
617100	5478200	-5625	-57.5551
617100	5478200	-5875	-53.8374
617100	5478200	-6125	-50.1232
617100	5478200	-6375	-46.4496
617100	5478200	-6625	-42.8467
617100	5478200	-6875	-39.3401
617100	5478200	-7125	-35.952
617100	5478200	-7375	-32.7035
617200	5478200	-125	-103.996
617200	5478200	-375	-100.396
617200	5478200	-625	-78.0814
617200	5478200	-875	-63.1005
617200	5478200	-1125	-57.2755
617200	5478200	-1375	-57.1817
617200	5478200	-1625	-59.8521
617200	5478200	-1875	-63.4914
617200	5478200	-2125	-67.1363
617200	5478200	-2375	-70.2997
617200	5478200	-2625	-72.7521
617200	5478200	-2875	-74.4038
617200	5478200	-3125	-75.2452
617200	5478200	-3375	-75.3133
617200	5478200	-3625	-74.6729
617200	5478200	-3875	-73.4044
617200	5478200	-4125	-71.5951
617200	5478200	-4375	-69.3336
617200	5478200	-4625	-66.7054
617200	5478200	-4875	-63.7902
617200	5478200	-5125	-60.6607
617200	5478200	-5375	-57.381
617200	5478200	-5625	-54.0071
617200	5478200	-5875	-50.5869
617200	5478200	-6125	-47.1608
617200	5478200	-6375	-43.7627
617200	5478200	-6625	-40.421
617200	5478200	-6875	-37.1601
617200	5478200	-7125	-34.0016
617200	5478200	-7375	-30.9661
617300	5478200	-125	-72.4838
617300	5478200	-375	-92.0163
617300	5478200	-625	-92.7229
617300	5478200	-875	-86.9799
617300	5478200	-1125	-80.9777
617300	5478200	-1375	-76.6115
617300	5478200	-1625	-73.9899
617300	5478200	-1875	-72.6965
617300	5478200	-2125	-72.2468
617300	5478200	-2375	-72.2233
617300	5478200	-2625	-72.3042
617300	5478200	-2875	-72.2599
617300	5478200	-3125	-71.9399
617300	5478200	-3375	-71.2582
617300	5478200	-3625	-70.1784
617300	5478200	-3875	-68.7001
617300	5478200	-4125	-66.8481
617300	5478200	-4375	-64.6629
617300	5478200	-4625	-62.1933
617300	5478200	-4875	-59.492
617300	5478200	-5125	-56.6109
617300	5478200	-5375	-53.5993
617300	5478200	-5625	-50.5023
617300	5478200	-5875	-47.3597
617300	5478200	-6125	-44.2065
617300	5478200	-6375	-41.0727
617300	5478200	-6625	-37.9841
617300	5478200	-6875	-34.9632
617300	5478200	-7125	-32.0306
617300	5478200	-7375	-29.2062
617400	5478200	-125	-49.1658
617400	5478200	-375	-87.8238
617400	5478200	-625	-107.547
617400	5478200	-875	-109.943
617400	5478200	-1125	-103.996
617400	5478200	-1375	-95.852
617400	5478200	-1625	-88.3446
617400	5478200	-1875	-82.3806
617400	5478200	-2125	-77.9786
617400	5478200	-2375	-74.8248
617400	5478200	-2625	-72.5337
617400	5478200	-2875	-70.7565
617400	5478200	-3125	-69.2175
617400	5478200	-3375	-67.7185
617400	5478200	-3625	-66.1289
617400	5478200	-3875	-64.3726
617400	5478200	-4125	-62.4145
617400	5478200	-4375	-60.2483
617400	5478200	-4625	-57.8873
617400	5478200	-4875	-55.3566
617400	5478200	-5125	-52.6873
617400	5478200	-5375	-49.9132
617400	5478200	-5625	-47.0677
617400	5478200	-5875	-44.1822
617400	5478200	-6125	-41.2854
617400	5478200	-6375	-38.4028
617400	5478200	-6625	-35.5572
617400	5478200	-6875	-32.7688
617400	5478200	-7125	-30.0565
617400	5478200	-7375	-27.4392
617500	5478200	-125	-91.1
617500	5478200	-375	-129.25
617500	5478200	-625	-144.154
617500	5478200	-875	-140.994
617500	5478200	-1125	-129.014
617500	5478200	-1375	-114.902
617500	5478200	-1625	-101.997
617500	5478200	-1875	-91.4663
617500	5478200	-2125	-83.3766
617500	5478200	-2375	-77.3459
617500	5478200	-2625	-72.8729
617500	5478200	-2875	-69.4856
617500	5478200	-3125	-66.7946
617500	5478200	-3375	-64.5038
617500	5478200	-3625	-62.4022
617500	5478200	-3875	-60.3483
617500	5478200	-4125	-58.2548
617500	5478200	-4375	-56.0743
617500	5478200	-4625	-53.7875
617500	5478200	-4875	-51.3943
617500	5478200	-5125	-48.9065
617500	5478200	-5375	-46.3428
617500	5478200	-5625	-43.7252
617500	5478200	-5875	-41.0765
617500	5478200	-6125	-38.419
617500	5478200	-6375	-35.7736
617500	5478200	-6625	-33.1594
617500	5478200	-6875	-30.5943
617500	5478200	-7125	-28.0953
617500	5478200	-7375	-25.6796
617600	5478200	-125	-167.12
617600	5478200	-375	-197.226
617600	5478200	-625	-193.265
617600	5478200	-875	-175.277
617600	5478200	-1125	-152.983
617600	5478200	-1375	-131.57
617600	5478200	-1625	-113.292
617600	5478200	-1875	-98.697
617600	5478200	-2125	-87.4974
617600	5478200	-2375	-79.0886
617600	5478200	-2625	-72.8139
617600	5478200	-2875	-68.0834
617600	5478200	-3125	-64.4153
617600	5478200	-3375	-61.4388
617600	5478200	-3625	-58.882
617600	5478200	-3875	-56.5539
617600	5478200	-4125	-54.3266
617600	5478200	-4375	-52.1198
617600	5478200	-4625	-49.888
617600	5478200	-4875	-47.6096
617600	5478200	-5125	-45.2795
617600	5478200	-5375	-42.9031
617600	5478200	-5625	-40.4919
617600	5478200	-5875	-38.0607
617600	5478200	-6125	-35.6256
617600	5478200	-6375	-33.2027
617600	5478200	-6625	-30.8077
617600	5478200	-6875	-28.4556
617600	5478200	-7125	-26.1614
617600	5478200	-7375	-23.9406
617700	5478200	-125	-207.594
617700	5478200	-375	-240.463
617700	5478200	-625	-226.407
617700	5478200	-875	-198.307
617700	5478200	-1125	-168.589
617700	5478200	-1375	-142.017
617700	5478200	-1625	-120.075
617700	5478200	-1875	-102.769
617700	5478200	-2125	-89.498
617700	5478200	-2375	-79.4812
617700	5478200	-2625	-71.9568
617700	5478200	-2875	-66.2669
617700	5478200	-3125	-61.8795
617700	5478200	-3375	-58.3835
617700	5478200	-3625	-55.4727
617700	5478200	-3875	-52.9265
617700	5478200	-4125	-50.5913
617700	5478200	-4375	-48.3644
617700	5478200	-4625	-46.181
617700	5478200	-4875	-44.0037
617700	5478200	-5125	-41.8138
617700	5478200	-5375	-39.6056
617700	5478200	-5625	-37.3819
617700	5478200	-5875	-35.1501
617700	5478200	-6125	-32.9208
617700	5478200	-6375	-30.7056
617700	5478200	-6625	-28.5167
617700	5478200	-6875	-26.3666
617700	5478200	-7125	-24.2679
617700	5478200	-7375	-22.2343
617800	5478200	-125	-192.244
617800	5478200	-375	-232.98
617800	5478200	-625	-225.065
617800	5478200	-875	-199.363
617800	5478200	-1125	-170.125
617800	5478200	-1375	-143.278
617800	5478200	-1625	-120.776
617800	5478200	-1875	-102.808
617800	5478200	-2125	-88.8538
617800	5478200	-2375	-78.1823
617800	5478200	-2625	-70.0652
617800	5478200	-2875	-63.8653
617800	5478200	-3125	-59.0618
617800	5478200	-3375	-55.2462
617800	5478200	-3625	-52.1088
617800	5478200	-3875	-49.4212
617800	5478200	-4125	-47.0198
617800	5478200	-4375	-44.7912
617800	5478200	-4625	-42.6594
617800	5478200	-4875	-40.5765
617800	5478200	-5125	-38.5144
617800	5478200	-5375	-36.4592
617800	5478200	-5625	-34.4063
617800	5478200	-5875	-32.3573
617800	5478200	-6125	-30.3179
617800	5478200	-6375	-28.2957
617800	5478200	-6625	-26.2998
617800	5478200	-6875	-24.3399
617800	5478200	-7125	-22.4268
617800	5478200	-7375	-20.5719
617900	5478200	-125	-145.53
617900	5478200	-375	-188.519
617900	5478200	-625	-194.126
617900	5478200	-875	-179.669
617900	5478200	-1125	-157.752
617900	5478200	-1375	-135.312
617900	5478200	-1625	-115.357
617900	5478200	-1875	-98.789
617900	5478200	-2125	-85.5404
617900	5478200	-2375	-75.16
617900	5478200	-2625	-67.0988
617900	5478200	-2875	-60.8345
617900	5478200	-3125	-55.9187
617900	5478200	-3375	-51.9876
617900	5478200	-3625	-48.7572
617900	5478200	-3875	-46.0123
617900	5478200	-4125	-43.5944
617900	5478200	-4375	-41.3894
617900	5478200	-4625	-39.3184
617900	5478200	-4875	-37.3284
617900	5478200	-5125	-35.3858
617900	5478200	-5375	-33.471
617900	5478200	-5625	-31.5745
617900	5478200	-5875	-29.6931
617900	5478200	-6125	-27.8285
617900	5478200	-6375	-25.9849
617900	5478200	-6625	-24.1686
617900	5478200	-6875	-22.3871
617900	5478200	-7125	-20.6488
617900	5478200	-7375	-18.9636
618000	5478200	-125	-100.064
618000	5478200	-375	-138.305
618000	5478200	-625	-152.777
618000	5478200	-875	-149.475
618000	5478200	-1125	-136.766
618000	5478200	-1375	-120.897
618000	5478200	-1625	-105.319
618000	5478200	-1875	-91.5486
618000	5478200	-2125	-80.0282
618000	5478200	-2375	-70.6758
618000	5478200	-2625	-63.1974
618000	5478200	-2875	-57.2427
618000	5478200	-3125	-52.4776
618000	5478200	-3375	-48.6132
618000	5478200	-3625	-45.4132
618000	5478200	-3875	-42.6918
618000	5478200	-4125	-40.307
618000	5478200	-4375	-38.1536
618000	5478200	-4625	-36.1556
618000	5478200	-4875	-34.2602
618000	5478200	-5125	-32.4317
618000	5478200	-5375	-30.6476
618000	5478200	-5625	-28.8949
618000	5478200	-5875	-27.1673
618000	5478200	-6125	-25.4633
618000	5478200	-6375	-23.7843
618000	5478200	-6625	-22.1344
618000	5478200	-6875	-20.5189
618000	5478200	-7125	-18.9444
618000	5478200	-7375	-17.419
611700	5478300	-125	-78.3715
611700	5478300	-375	-96.4909
611700	5478300	-625	-100.091
611700	5478300	-875	-97.3924
611700	5478300	-1125	-91.5147
611700	5478300	-1375	-83.994
611700	5478300	-1625	-75.6745
611700	5478300	-1875	-67.0529
611700	5478300	-2125	-58.447
611700	5478300	-2375	-50.0797
611700	5478300	-2625	-42.1152
611700	5478300	-2875	-34.6738
611700	5478300	-3125	-27.838
611700	5478300	-3375	-21.6567
611700	5478300	-3625	-16.1503
611700	5478300	-3875	-11.3153
611700	5478300	-4125	-7.13014
611700	5478300	-4375	-3.55989
611700	5478300	-4625	-0.561047
611700	5478300	-4875	1.91492
611700	5478300	-5125	3.91859
611700	5478300	-5375	5.50042
611700	5478300	-5625	6.70919
611700	5478300	-5875	7.59104
611700	5478300	-6125	8.18885
611700	5478300	-6375	8.54214
611700	5478300	-6625	8.68711
611700	5478300	-6875	8.65701
611700	5478300	-7125	8.48276
611700	5478300	-7375	8.19386
611800	5478300	-125	-67.1639
611800	5478300	-375	-85.9031
611800	5478300	-625	-92.4651
611800	5478300	-875	-92.4245
611800	5478300	-1125	-88.5036
611800	5478300	-1375	-82.3728
611800	5478300	-1625	-75.0159
611800	5478300	-1875	-67.0259
611800	5478300	-2125	-58.7974
611800	5478300	-2375	-50.6203
611800	5478300	-2625	-42.7168
611800	5478300	-2875	-35.2541
611800	5478300	-3125	-28.3495
611800	5478300	-3375	-22.0768
611800	5478300	-3625	-16.4725
611800	5478300	-3875	-11.543
611800	5478300	-4125	-7.2723
611800	5478300	-4375	-3.62795
611800	5478300	-4625	-0.567134
611800	5478300	-4875	1.95906
611800	5478300	-5125	4.00215
611800	5478300	-5375	5.61376
611800	5478300	-5625	6.84386
611800	5478300	-5875	7.73967
611800	5478300	-6125	8.34503
611800	5478300	-6375	8.70024
611800	5478300	-6625	8.84214
611800	5478300	-6875	8.80452
611800	5478300	-7125	8.61883
611800	5478300	-7375	8.3153
611900	5478300	-125	-54.52
611900	5478300	-375	-74.0304
611900	5478300	-625	-83.4224
611900	5478300	-875	-85.8121
611900	5478300	-1125	-83.8869
611900	5478300	-1375	-79.3904
611900	5478300	-1625	-73.301
611900	5478300	-1875	-66.2238
611900	5478300	-2125	-58.603
611900	5478300	-2375	-50.7972
611900	5478300	-2625	-43.0961
611900	5478300	-2875	-35.723
611900	5478300	-3125	-28.8377
611900	5478300	-3375	-22.5436
611900	5478300	-3625	-16.8966
611900	5478300	-3875	-11.9156
611900	5478300	-4125	-7.59169
611900	5478300	-4375	-3.89667
611900	5478300	-4625	-0.789689
[truncated: 115,121 more rows]

## Sheet: Susceptibility Model
X	Y	Z	Susceptibility (G/Oe)
609200	5475200	-125	0.000588673
609200	5475200	-375	0.000197553
609200	5475200	-625	-5.66389e-05
609200	5475200	-875	-0.000126699
609200	5475200	-1125	-0.000154917
609200	5475200	-1375	-0.000196179
609200	5475200	-1625	-0.000248176
609200	5475200	-1875	-0.000307322
609200	5475200	-2125	-0.000369948
609200	5475200	-2375	-0.000432844
609200	5475200	-2625	-0.000493439
609200	5475200	-2875	-0.000549821
609200	5475200	-3125	-0.00060067
609200	5475200	-3375	-0.000645168
609200	5475200	-3625	-0.000682898
609200	5475200	-3875	-0.000713758
609200	5475200	-4125	-0.000737879
609200	5475200	-4375	-0.000755557
609200	5475200	-4625	-0.000767204
609200	5475200	-4875	-0.000773299
609200	5475200	-5125	-0.00077436
609200	5475200	-5375	-0.000770916
609200	5475200	-5625	-0.000763493
609200	5475200	-5875	-0.000752596
609200	5475200	-6125	-0.000738706
609200	5475200	-6375	-0.00072227
609200	5475200	-6625	-0.000703703
609200	5475200	-6875	-0.000683385
609200	5475200	-7125	-0.00066166
609200	5475200	-7375	-0.000638843
609200	5475200	-7625	-0.00061522
609200	5475200	-7875	-0.000591052
609400	5475200	-125	-0.000185761
609400	5475200	-375	-0.000184861
609400	5475200	-625	-0.000165383
609400	5475200	-875	-0.000157562
609400	5475200	-1125	-0.000169276
609400	5475200	-1375	-0.000200335
609400	5475200	-1625	-0.00024712
609400	5475200	-1875	-0.000304848
609400	5475200	-2125	-0.000368769
609400	5475200	-2375	-0.00043474
609400	5475200	-2625	-0.000499441
609400	5475200	-2875	-0.000560385
609400	5475200	-3125	-0.000615845
609400	5475200	-3375	-0.000664726
609400	5475200	-3625	-0.000706442
609400	5475200	-3875	-0.000740797
609400	5475200	-4125	-0.000767879
609400	5475200	-4375	-0.000787986
609400	5475200	-4625	-0.000801546
609400	5475200	-4875	-0.000809075
609400	5475200	-5125	-0.000811134
609400	5475200	-5375	-0.000808296
609400	5475200	-5625	-0.000801133
609400	5475200	-5875	-0.000790192
609400	5475200	-6125	-0.000775994
609400	5475200	-6375	-0.000759024
609400	5475200	-6625	-0.000739727
609400	5475200	-6875	-0.000718514
609400	5475200	-7125	-0.000695755
609400	5475200	-7375	-0.000671791
609400	5475200	-7625	-0.00064693
609400	5475200	-7875	-0.000621455
609600	5475200	-125	-5.42964e-05
609600	5475200	-375	-8.50288e-05
609600	5475200	-625	-0.000102084
609600	5475200	-875	-0.000117489
609600	5475200	-1125	-0.000141569
609600	5475200	-1375	-0.000178828
609600	5475200	-1625	-0.000229053
609600	5475200	-1875	-0.00028938
609600	5475200	-2125	-0.000355947
609600	5475200	-2375	-0.000424908
609600	5475200	-2625	-0.000492949
609600	5475200	-2875	-0.000557468
609600	5475200	-3125	-0.000616588
609600	5475200	-3375	-0.000669077
609600	5475200	-3625	-0.000714235
609600	5475200	-3875	-0.000751784
609600	5475200	-4125	-0.000781761
609600	5475200	-4375	-0.00080443
609600	5475200	-4625	-0.00082021
609600	5475200	-4875	-0.000829616
609600	5475200	-5125	-0.00083322
609600	5475200	-5375	-0.000831614
609600	5475200	-5625	-0.000825388
609600	5475200	-5875	-0.000815114
609600	5475200	-6125	-0.000801336
609600	5475200	-6375	-0.000784561
609600	5475200	-6625	-0.000765259
609600	5475200	-6875	-0.000743862
609600	5475200	-7125	-0.000720762
609600	5475200	-7375	-0.00069632
609600	5475200	-7625	-0.000670865
609600	5475200	-7875	-0.000644702
609800	5475200	-125	-4.71864e-06
609800	5475200	-375	-2.54265e-05
609800	5475200	-625	-3.66098e-05
609800	5475200	-875	-5.57052e-05
609800	5475200	-1125	-8.77782e-05
609800	5475200	-1375	-0.000133739
609800	5475200	-1625	-0.000191685
609800	5475200	-1875	-0.000258312
609800	5475200	-2125	-0.000329917
609800	5475200	-2375	-0.000403006
609800	5475200	-2625	-0.000474593
609800	5475200	-2875	-0.000542323
609800	5475200	-3125	-0.000604466
609800	5475200	-3375	-0.000659865
609800	5475200	-3625	-0.000707844
609800	5475200	-3875	-0.000748118
609800	5475200	-4125	-0.000780703
609800	5475200	-4375	-0.000805836
609800	5475200	-4625	-0.000823912
609800	5475200	-4875	-0.000835426
609800	5475200	-5125	-0.000840935
609800	5475200	-5375	-0.000841023
609800	5475200	-5625	-0.000836276
609800	5475200	-5875	-0.000827268
609800	5475200	-6125	-0.000814548
609800	5475200	-6375	-0.000798632
609800	5475200	-6625	-0.000779999
609800	5475200	-6875	-0.000759092
609800	5475200	-7125	-0.000736319
609800	5475200	-7375	-0.000712055
609800	5475200	-7625	-0.000686643
609800	5475200	-7875	-0.000660404
610000	5475200	-125	0.000632445
610000	5475200	-375	0.000305802
610000	5475200	-625	6.67865e-05
610000	5475200	-875	3.14267e-05
610000	5475200	-1125	-1.80233e-05
610000	5475200	-1375	-7.88719e-05
610000	5475200	-1625	-0.000148169
610000	5475200	-1875	-0.000222849
610000	5475200	-2125	-0.00029994
610000	5475200	-2375	-0.000376744
610000	5475200	-2625	-0.000450954
610000	5475200	-2875	-0.000520715
610000	5475200	-3125	-0.000584636
610000	5475200	-3375	-0.00064176
610000	5475200	-3625	-0.000691515
610000	5475200	-3875	-0.000733654
610000	5475200	-4125	-0.000768188
610000	5475200	-4375	-0.000795329
610000	5475200	-4625	-0.000815435
610000	5475200	-4875	-0.000828964
610000	5475200	-5125	-0.000836434
610000	5475200	-5375	-0.000838398
610000	5475200	-5625	-0.000835417
610000	5475200	-5875	-0.000828045
610000	5475200	-6125	-0.000816816
610000	5475200	-6375	-0.000802238
610000	5475200	-6625	-0.000784787
610000	5475200	-6875	-0.000764905
610000	5475200	-7125	-0.000743004
610000	5475200	-7375	-0.000719464
610000	5475200	-7625	-0.000694637
610000	5475200	-7875	-0.000668854
610200	5475200	-125	0.000466184
610200	5475200	-375	0.000232851
610200	5475200	-625	0.000158254
610200	5475200	-875	9.44096e-05
610200	5475200	-1125	2.52562e-05
610200	5475200	-1375	-4.77313e-05
610200	5475200	-1625	-0.000123779
610200	5475200	-1875	-0.000201722
610200	5475200	-2125	-0.000279984
610200	5475200	-2375	-0.000356826
610200	5475200	-2625	-0.000430577
610200	5475200	-2875	-0.000499792
610200	5475200	-3125	-0.000563327
610200	5475200	-3375	-0.000620361
610200	5475200	-3625	-0.00067038
610200	5475200	-3875	-0.000713139
610200	5475200	-4125	-0.000748622
610200	5475200	-4375	-0.000776991
610200	5475200	-4625	-0.000798547
610200	5475200	-4875	-0.000813686
610200	5475200	-5125	-0.000822871
610200	5475200	-5375	-0.000826601
610200	5475200	-5625	-0.000825392
610200	5475200	-5875	-0.000819759
610200	5475200	-6125	-0.000810206
610200	5475200	-6375	-0.000797215
610200	5475200	-6625	-0.000781246
610200	5475200	-6875	-0.000762729
610200	5475200	-7125	-0.000742067
610200	5475200	-7375	-0.000719638
610200	5475200	-7625	-0.000695794
610200	5475200	-7875	-0.000670869
610400	5475200	-125	0.000335737
610400	5475200	-375	0.000110796
610400	5475200	-625	8.3629e-05
610400	5475200	-875	4.33182e-05
610400	5475200	-1125	-7.64002e-06
610400	5475200	-1375	-6.73479e-05
610400	5475200	-1625	-0.00013363
610400	5475200	-1875	-0.000204104
610400	5475200	-2125	-0.000276399
610400	5475200	-2375	-0.000348334
610400	5475200	-2625	-0.000418025
610400	5475200	-2875	-0.000483933
610400	5475200	-3125	-0.000544872
610400	5475200	-3375	-0.000599989
610400	5475200	-3625	-0.000648732
610400	5475200	-3875	-0.000690807
610400	5475200	-4125	-0.000726136
610400	5475200	-4375	-0.000754812
610400	5475200	-4625	-0.000777061
610400	5475200	-4875	-0.000793206
610400	5475200	-5125	-0.000803639
610400	5475200	-5375	-0.000808793
610400	5475200	-5625	-0.000809125
610400	5475200	-5875	-0.000805099
610400	5475200	-6125	-0.000797174
610400	5475200	-6375	-0.000785798
610400	5475200	-6625	-0.000771399
610400	5475200	-6875	-0.000754386
610400	5475200	-7125	-0.000735144
610400	5475200	-7375	-0.000714038
610400	5475200	-7625	-0.000691414
610400	5475200	-7875	-0.000667602
610600	5475200	-125	7.33788e-05
610600	5475200	-375	-9.14744e-06
610600	5475200	-625	-4.33981e-06
610600	5475200	-875	-1.7494e-05
610600	5475200	-1125	-4.92779e-05
610600	5475200	-1375	-9.57587e-05
610600	5475200	-1625	-0.000152435
610600	5475200	-1875	-0.000215331
610600	5475200	-2125	-0.00028121
610600	5475200	-2375	-0.000347503
610600	5475200	-2625	-0.000412196
610600	5475200	-2875	-0.000473738
610600	5475200	-3125	-0.000530965
610600	5475200	-3375	-0.000583042
610600	5475200	-3625	-0.000629416
610600	5475200	-3875	-0.000669771
610600	5475200	-4125	-0.000703985
610600	5475200	-4375	-0.000732094
610600	5475200	-4625	-0.000754259
610600	5475200	-4875	-0.000770732
610600	5475200	-5125	-0.000781833
610600	5475200	-5375	-0.000787929
610600	5475200	-5625	-0.000789412
610600	5475200	-5875	-0.000786689
610600	5475200	-6125	-0.000780169
610600	5475200	-6375	-0.000770253
610600	5475200	-6625	-0.000757335
610600	5475200	-6875	-0.00074179
610600	5475200	-7125	-0.000723981
610600	5475200	-7375	-0.000704252
610600	5475200	-7625	-0.000682936
610600	5475200	-7875	-0.000660351
610800	5475200	-125	5.4394e-05
610800	5475200	-375	4.81246e-05
610800	5475200	-625	3.33004e-05
610800	5475200	-875	-3.4875e-07
610800	5475200	-1125	-4.71399e-05
610800	5475200	-1375	-0.000102352
610800	5475200	-1625	-0.000162605
610800	5475200	-1875	-0.000225444
610800	5475200	-2125	-0.000288966
610800	5475200	-2375	-0.000351618
610800	5475200	-2625	-0.000412104
610800	5475200	-2875	-0.000469361
610800	5475200	-3125	-0.00052254
610800	5475200	-3375	-0.000571004
610800	5475200	-3625	-0.000614307
610800	5475200	-3875	-0.000652178
610800	5475200	-4125	-0.0006845
610800	5475200	-4375	-0.000711284
610800	5475200	-4625	-0.000732644
610800	5475200	-4875	-0.000748777
610800	5475200	-5125	-0.000759942
610800	5475200	-5375	-0.000766442
610800	5475200	-5625	-0.000768607
610800	5475200	-5875	-0.000766786
610800	5475200	-6125	-0.000761334
610800	5475200	-6375	-0.000752607
610800	5475200	-6625	-0.000740954
610800	5475200	-6875	-0.000726717
610800	5475200	-7125	-0.000710226
610800	5475200	-7375	-0.000691803
610800	5475200	-7625	-0.000671758
610800	5475200	-7875	-0.000650397
611000	5475200	-125	0.000106559
611000	5475200	-375	7.2106e-05
611000	5475200	-625	3.68875e-05
611000	5475200	-875	-1.14238e-05
611000	5475200	-1125	-6.67378e-05
611000	5475200	-1375	-0.000125568
611000	5475200	-1625	-0.000185917
611000	5475200	-1875	-0.000246486
611000	5475200	-2125	-0.000306258
611000	5475200	-2375	-0.000364335
611000	5475200	-2625	-0.000419906
611000	5475200	-2875	-0.000472255
611000	5475200	-3125	-0.000520782
611000	5475200	-3375	-0.000565013
611000	5475200	-3625	-0.000604605
611000	5475200	-3875	-0.000639339
611000	5475200	-4125	-0.000669111
611000	5475200	-4375	-0.000693919
611000	5475200	-4625	-0.000713843
611000	5475200	-4875	-0.000729034
611000	5475200	-5125	-0.000739698
611000	5475200	-5375	-0.000746079
611000	5475200	-5625	-0.00074845
611000	5475200	-5875	-0.000747105
611000	5475200	-6125	-0.000742346
611000	5475200	-6375	-0.000734479
611000	5475200	-6625	-0.000723811
611000	5475200	-6875	-0.000710645
611000	5475200	-7125	-0.000695279
611000	5475200	-7375	-0.000678006
611000	5475200	-7625	-0.000659115
611000	5475200	-7875	-0.00063889
611200	5475200	-125	-2.72507e-05
611200	5475200	-375	-4.20812e-05
611200	5475200	-625	-6.20798e-05
611200	5475200	-875	-9.28503e-05
611200	5475200	-1125	-0.000133139
611200	5475200	-1375	-0.00018001
611200	5475200	-1625	-0.000230704
611200	5475200	-1875	-0.000283068
611200	5475200	-2125	-0.000335499
611200	5475200	-2375	-0.000386796
611200	5475200	-2625	-0.00043604
611200	5475200	-2875	-0.000482514
611200	5475200	-3125	-0.000525659
611200	5475200	-3375	-0.000565054
611200	5475200	-3625	-0.000600392
611200	5475200	-3875	-0.000631474
611200	5475200	-4125	-0.000658195
611200	5475200	-4375	-0.000680533
611200	5475200	-4625	-0.000698537
611200	5475200	-4875	-0.000712314
611200	5475200	-5125	-0.000722019
611200	5475200	-5375	-0.000727845
611200	5475200	-5625	-0.000730011
611200	5475200	-5875	-0.000728757
611200	5475200	-6125	-0.000724336
611200	5475200	-6375	-0.000717007
611200	5475200	-6625	-0.000707035
611200	5475200	-6875	-0.000694684
611200	5475200	-7125	-0.000680219
611200	5475200	-7375	-0.000663903
611200	5475200	-7625	-0.000646
611200	5475200	-7875	-0.000626773
611400	5475200	-125	-8.7746e-05
611400	5475200	-375	-0.000103483
611400	5475200	-625	-0.000122383
611400	5475200	-875	-0.000151719
611400	5475200	-1125	-0.00018923
611400	5475200	-1375	-0.000231829
611400	5475200	-1625	-0.00027709
611400	5475200	-1875	-0.000323294
611400	5475200	-2125	-0.000369227
611400	5475200	-2375	-0.00041399
611400	5475200	-2625	-0.000456889
611400	5475200	-2875	-0.000497369
611400	5475200	-3125	-0.000534984
611400	5475200	-3375	-0.000569382
611400	5475200	-3625	-0.000600297
611400	5475200	-3875	-0.000627544
611400	5475200	-4125	-0.000651012
611400	5475200	-4375	-0.000670658
611400	5475200	-4625	-0.000686497
611400	5475200	-4875	-0.000698597
611400	5475200	-5125	-0.000707069
611400	5475200	-5375	-0.000712056
611400	5475200	-5625	-0.000713731
611400	5475200	-5875	-0.000712285
611400	5475200	-6125	-0.000707925
611400	5475200	-6375	-0.00070087
611400	5475200	-6625	-0.000691343
611400	5475200	-6875	-0.000679573
611400	5475200	-7125	-0.000665793
611400	5475200	-7375	-0.000650238
611400	5475200	-7625	-0.000633147
611400	5475200	-7875	-0.000614764
611600	5475200	-125	-3.68749e-05
611600	5475200	-375	-8.17788e-05
611600	5475200	-625	-0.000132659
611600	5475200	-875	-0.000182698
611600	5475200	-1125	-0.000230313
611600	5475200	-1375	-0.000275619
611600	5475200	-1625	-0.000319093
611600	5475200	-1875	-0.000361057
611600	5475200	-2125	-0.000401583
611600	5475200	-2375	-0.000440538
611600	5475200	-2625	-0.000477665
611600	5475200	-2875	-0.000512655
611600	5475200	-3125	-0.000545198
611600	5475200	-3375	-0.000575009
611600	5475200	-3625	-0.000601853
611600	5475200	-3875	-0.000625549
611600	5475200	-4125	-0.000645976
611600	5475200	-4375	-0.00066307
611600	5475200	-4625	-0.000676818
611600	5475200	-4875	-0.000687253
611600	5475200	-5125	-0.000694449
611600	5475200	-5375	-0.000698511
611600	5475200	-5625	-0.000699573
611600	5475200	-5875	-0.000697787
611600	5475200	-6125	-0.000693323
611600	5475200	-6375	-0.000686364
611600	5475200	-6625	-0.0006771
611600	5475200	-6875	-0.000665729
611600	5475200	-7125	-0.000652456
611600	5475200	-7375	-0.000637492
611600	5475200	-7625	-0.000621053
611600	5475200	-7875	-0.000603363
611800	5475200	-125	-9.36763e-05
611800	5475200	-375	-0.000157343
611800	5475200	-625	-0.000208646
611800	5475200	-875	-0.000250665
611800	5475200	-1125	-0.000288099
611800	5475200	-1375	-0.0003237
611800	5475200	-1625	-0.000358666
611800	5475200	-1875	-0.000393307
611800	5475200	-2125	-0.000427488
611800	5475200	-2375	-0.000460874
611800	5475200	-2625	-0.000493059
611800	5475200	-2875	-0.000523634
611800	5475200	-3125	-0.000552224
611800	5475200	-3375	-0.000578508
611800	5475200	-3625	-0.000602225
611800	5475200	-3875	-0.000623176
611800	5475200	-4125	-0.000641225
611800	5475200	-4375	-0.000656291
611800	5475200	-4625	-0.000668345
611800	5475200	-4875	-0.000677402
611800	5475200	-5125	-0.000683512
611800	5475200	-5375	-0.000686758
611800	5475200	-5625	-0.00068725
611800	5475200	-5875	-0.000685113
611800	5475200	-6125	-0.000680493
611800	5475200	-6375	-0.000673546
611800	5475200	-6625	-0.000664438
611800	5475200	-6875	-0.000653345
611800	5475200	-7125	-0.00064045
611800	5475200	-7375	-0.000625942
611800	5475200	-7625	-0.00061002
611800	5475200	-7875	-0.000592892
612000	5475200	-125	-0.000244204
612000	5475200	-375	-0.000280747
612000	5475200	-625	-0.000294477
612000	5475200	-875	-0.000308339
612000	5475200	-1125	-0.000326936
612000	5475200	-1375	-0.000350331
612000	5475200	-1625	-0.000377358
612000	5475200	-1875	-0.000406673
612000	5475200	-2125	-0.000437079
612000	5475200	-2375	-0.000467588
612000	5475200	-2625	-0.00049741
612000	5475200	-2875	-0.00052592
612000	5475200	-3125	-0.000552632
612000	5475200	-3375	-0.00057717
612000	5475200	-3625	-0.00059926
612000	5475200	-3875	-0.000618706
612000	5475200	-4125	-0.000635383
612000	5475200	-4375	-0.000649223
612000	5475200	-4625	-0.000660207
612000	5475200	-4875	-0.000668356
612000	5475200	-5125	-0.000673726
612000	5475200	-5375	-0.000676397
612000	5475200	-5625	-0.000676472
612000	5475200	-5875	-0.000674069
612000	5475200	-6125	-0.000669321
612000	5475200	-6375	-0.000662372
612000	5475200	-6625	-0.000653374
612000	5475200	-6875	-0.000642487
612000	5475200	-7125	-0.00062988
612000	5475200	-7375	-0.000615728
612000	5475200	-7625	-0.000600216
612000	5475200	-7875	-0.000583541
612200	5475200	-125	-0.000167974
612200	5475200	-375	-0.000215935
612200	5475200	-625	-0.000246686
612200	5475200	-875	-0.000272918
612200	5475200	-1125	-0.00029965
612200	5475200	-1375	-0.000328573
612200	5475200	-1625	-0.000359664
612200	5475200	-1875	-0.000392164
612200	5475200	-2125	-0.00042512
612200	5475200	-2375	-0.000457631
612200	5475200	-2625	-0.000488948
612200	5475200	-2875	-0.000518486
612200	5475200	-3125	-0.000545813
612200	5475200	-3375	-0.00057062
612200	5475200	-3625	-0.000592706
612200	5475200	-3875	-0.000611946
612200	5475200	-4125	-0.000628283
612200	5475200	-4375	-0.000641707
612200	5475200	-4625	-0.00065225
612200	5475200	-4875	-0.000659972
612200	5475200	-5125	-0.000664957
612200	5475200	-5375	-0.000667307
612200	5475200	-5625	-0.000667137
612200	5475200	-5875	-0.000664573
612200	5475200	-6125	-0.000659751
612200	5475200	-6375	-0.000652811
612200	5475200	-6625	-0.000643901
612200	5475200	-6875	-0.000633174
612200	5475200	-7125	-0.00062079
612200	5475200	-7375	-0.000606916
612200	5475200	-7625	-0.000591728
612200	5475200	-7875	-0.000575413
612400	5475200	-125	-4.30749e-05
612400	5475200	-375	-0.000100994
612400	5475200	-625	-0.000152399
612400	5475200	-875	-0.000196518
612400	5475200	-1125	-0.000237755
612400	5475200	-1375	-0.000278569
612400	5475200	-1625	-0.000319516
612400	5475200	-1875	-0.000360168
612400	5475200	-2125	-0.000399773
612400	5475200	-2375	-0.000437595
612400	5475200	-2625	-0.000473041
612400	5475200	-2875	-0.000505692
612400	5475200	-3125	-0.000535277
612400	5475200	-3375	-0.000561648
612400	5475200	-3625	-0.000584746
612400	5475200	-3875	-0.000604579
612400	5475200	-4125	-0.0006212
612400	5475200	-4375	-0.000634692
612400	5475200	-4625	-0.000645165
612400	5475200	-4875	-0.000652737
612400	5475200	-5125	-0.00065754
612400	5475200	-5375	-0.00065971
612400	5475200	-5625	-0.000659387
612400	5475200	-5875	-0.000656713
612400	5475200	-6125	-0.000651832
612400	5475200	-6375	-0.000644891
612400	5475200	-6625	-0.000636037
612400	5475200	-6875	-0.000625421
612400	5475200	-7125	-0.000613198
612400	5475200	-7375	-0.000599532
612400	5475200	-7625	-0.00058459
612400	5475200	-7875	-0.000568554
612600	5475200	-125	-4.32714e-05
612600	5475200	-375	-6.70288e-05
612600	5475200	-625	-9.93103e-05
612600	5475200	-875	-0.000139513
612600	5475200	-1125	-0.000185141
612600	5475200	-1375	-0.000233696
612600	5475200	-1625	-0.000283005
612600	5475200	-1875	-0.000331349
612600	5475200	-2125	-0.000377472
612600	5475200	-2375	-0.000420532
612600	5475200	-2625	-0.00046002
612600	5475200	-2875	-0.000495669
612600	5475200	-3125	-0.000527386
612600	5475200	-3375	-0.000555195
612600	5475200	-3625	-0.00057919
612600	5475200	-3875	-0.000599515
612600	5475200	-4125	-0.000616332
612600	5475200	-4375	-0.00062982
612600	5475200	-4625	-0.000640158
612600	5475200	-4875	-0.000647524
612600	5475200	-5125	-0.000652092
612600	5475200	-5375	-0.000654031
612600	5475200	-5625	-0.000653502
612600	5475200	-5875	-0.000650664
612600	5475200	-6125	-0.000645668
612600	5475200	-6375	-0.000638665
612600	5475200	-6625	-0.000629803
612600	5475200	-6875	-0.00061923
612600	5475200	-7125	-0.0006071
612600	5475200	-7375	-0.000593567
612600	5475200	-7625	-0.000578798
612600	5475200	-7875	-0.000562965
612800	5475200	-125	-5.26342e-06
612800	5475200	-375	-2.85663e-05
612800	5475200	-625	-6.54902e-05
612800	5475200	-875	-0.000111913
612800	5475200	-1125	-0.000163965
612800	5475200	-1375	-0.000218382
612800	5475200	-1625	-0.000272628
612800	5475200	-1875	-0.000324878
612800	5475200	-2125	-0.000373921
612800	5475200	-2375	-0.00041903
612800	5475200	-2625	-0.000459833
612800	5475200	-2875	-0.000496207
612800	5475200	-3125	-0.000528191
612800	5475200	-3375	-0.000555924
612800	5475200	-3625	-0.000579602
612800	5475200	-3875	-0.000599449
612800	5475200	-4125	-0.000615697
612800	5475200	-4375	-0.000628575
612800	5475200	-4625	-0.000638305
612800	5475200	-4875	-0.000645093
612800	5475200	-5125	-0.000649135
612800	5475200	-5375	-0.000650612
612800	5475200	-5625	-0.000649693
612800	5475200	-5875	-0.00064654
612800	5475200	-6125	-0.000641305
612800	5475200	-6375	-0.000634134
612800	5475200	-6625	-0.000625171
612800	5475200	-6875	-0.000614559
612800	5475200	-7125	-0.000602443
612800	5475200	-7375	-0.000588972
612800	5475200	-7625	-0.000574304
612800	5475200	-7875	-0.000558606
613000	5475200	-125	-1.56516e-05
613000	5475200	-375	-4.8213e-05
613000	5475200	-625	-9.03302e-05
613000	5475200	-875	-0.000139047
613000	5475200	-1125	-0.000191668
613000	5475200	-1375	-0.000245516
613000	5475200	-1625	-0.000298404
613000	5475200	-1875	-0.000348761
613000	5475200	-2125	-0.000395577
613000	5475200	-2375	-0.000438282
613000	5475200	-2625	-0.000476626
613000	5475200	-2875	-0.000510572
613000	5475200	-3125	-0.000540224
613000	5475200	-3375	-0.000565765
613000	5475200	-3625	-0.000587419
613000	5475200	-3875	-0.000605426
613000	5475200	-4125	-0.000620026
613000	5475200	-4375	-0.000631447
613000	5475200	-4625	-0.000639906
613000	5475200	-4875	-0.000645602
613000	5475200	-5125	-0.00064872
613000	5475200	-5375	-0.000649428
613000	5475200	-5625	-0.000647884
613000	5475200	-5875	-0.000644233
613000	5475200	-6125	-0.000638615
613000	5475200	-6375	-0.000631162
613000	5475200	-6625	-0.000622005
613000	5475200	-6875	-0.000611274
613000	5475200	-7125	-0.000599105
613000	5475200	-7375	-0.000585634
613000	5475200	-7625	-0.000571012
613000	5475200	-7875	-0.000555396
613200	5475200	-125	-9.25199e-05
613200	5475200	-375	-0.00012177
613200	5475200	-625	-0.000157586
613200	5475200	-875	-0.000202285
613200	5475200	-1125	-0.000251607
613200	5475200	-1375	-0.000301682
613200	5475200	-1625	-0.000350013
613200	5475200	-1875	-0.000395203
613200	5475200	-2125	-0.000436561
613200	5475200	-2375	-0.000473816
613200	5475200	-2625	-0.000506941
613200	5475200	-2875	-0.000536045
613200	5475200	-3125	-0.000561307
613200	5475200	-3375	-0.000582941
613200	5475200	-3625	-0.000601168
613200	5475200	-3875	-0.000616205
613200	5475200	-4125	-0.00062826
613200	5475200	-4375	-0.000637523
613200	5475200	-4625	-0.000644169
613200	5475200	-4875	-0.00064836
613200	5475200	-5125	-0.000650242
613200	5475200	-5375	-0.00064995
613200	5475200	-5625	-0.000647607
613200	5475200	-5875	-0.000643332
613200	5475200	-6125	-0.000637238
613200	5475200	-6375	-0.000629434
613200	5475200	-6625	-0.000620031
613200	5475200	-6875	-0.000609142
613200	5475200	-7125	-0.000596884
613200	5475200	-7375	-0.000583384
613200	5475200	-7625	-0.000568778
613200	5475200	-7875	-0.000553216
613400	5475200	-125	-8.12853e-05
613400	5475200	-375	-0.000137171
613400	5475200	-625	-0.000193285
613400	5475200	-875	-0.000250649
613400	5475200	-1125	-0.000309395
613400	5475200	-1375	-0.000367744
613400	5475200	-1625	-0.000411272
613400	5475200	-1875	-0.000450419
613400	5475200	-2125	-0.000485179
613400	5475200	-2375	-0.00051579
613400	5475200	-2625	-0.000542563
613400	5475200	-2875	-0.00056581
613400	5475200	-3125	-0.000585814
613400	5475200	-3375	-0.000602822
613400	5475200	-3625	-0.000617044
613400	5475200	-3875	-0.000628664
613400	5475200	-4125	-0.000637837
613400	5475200	-4375	-0.000644697
613400	5475200	-4625	-0.000649364
613400	5475200	-4875	-0.000651942
613400	5475200	-5125	-0.000652526
613400	5475200	-5375	-0.000651205
613400	5475200	-5625	-0.00064806
613400	5475200	-5875	-0.000643174
613400	5475200	-6125	-0.000636625
613400	5475200	-6375	-0.000628497
613400	5475200	-6625	-0.000618876
613400	5475200	-6875	-0.000607853
613400	5475200	-7125	-0.000595529
613400	5475200	-7375	-0.000582015
613400	5475200	-7625	-0.000567436
613400	5475200	-7875	-0.000551932
613600	5475200	-125	-0.000162141
613600	5475200	-375	-0.000205454
613600	5475200	-625	-0.000247051
613600	5475200	-875	-0.000293827
613600	5475200	-1125	-0.000344106
613600	5475200	-1375	-0.000395721
613600	5475200	-1625	-0.000447134
613600	5475200	-1875	-0.000497363
613600	5475200	-2125	-0.000528888
613600	5475200	-2375	-0.000553053
613600	5475200	-2625	-0.000573815
613600	5475200	-2875	-0.000591615
613600	5475200	-3125	-0.000606795
613600	5475200	-3375	-0.000619611
613600	5475200	-3625	-0.000630251
613600	5475200	-3875	-0.000638852
613600	5475200	-4125	-0.000645517
613600	5475200	-4375	-0.000650324
613600	5475200	-4625	-0.000653331
613600	5475200	-4875	-0.000654591
613600	5475200	-5125	-0.000654145
613600	5475200	-5375	-0.000652037
613600	5475200	-5625	-0.000648307
613600	5475200	-5875	-0.000643
613600	5475200	-6125	-0.000636166
613600	5475200	-6375	-0.000627859
613600	5475200	-6625	-0.000618143
613600	5475200	-6875	-0.000607091
613600	5475200	-7125	-0.000594788
613600	5475200	-7375	-0.00058133
613600	5475200	-7625	-0.000566832
613600	5475200	-7875	-0.000551426
613800	5475200	-125	-0.000151548
613800	5475200	-375	-0.000214158
613800	5475200	-625	-0.000269533
613800	5475200	-875	-0.000321503
613800	5475200	-1125	-0.000371329
613800	5475200	-1375	-0.000419531
613800	5475200	-1625	-0.000466311
613800	5475200	-1875	-0.000511669
613800	5475200	-2125	-0.00055548
613800	5475200	-2375	-0.000575417
613800	5475200	-2625	-0.000591955
613800	5475200	-2875	-0.000606037
613800	5475200	-3125	-0.000618004
613800	5475200	-3375	-0.000628094
613800	5475200	-3625	-0.000636461
613800	5475200	-3875	-0.000643203
613800	5475200	-4125	-0.000648378
613800	5475200	-4375	-0.000652016
613800	5475200	-4625	-0.000654135
613800	5475200	-4875	-0.000654741
613800	5475200	-5125	-0.00065384
613800	5475200	-5375	-0.000651437
613800	5475200	-5625	-0.000647543
613800	5475200	-5875	-0.000642175
613800	5475200	-6125	-0.000635359
613800	5475200	-6375	-0.000627129
613800	5475200	-6625	-0.000617532
613800	5475200	-6875	-0.000606627
613800	5475200	-7125	-0.000594487
613800	5475200	-7375	-0.000581201
613800	5475200	-7625	-0.000566875
613800	5475200	-7875	-0.000551637
614000	5475200	-125	-0.000169866
614000	5475200	-375	-0.000243655
614000	5475200	-625	-0.000299176
614000	5475200	-875	-0.000346415
614000	5475200	-1125	-0.000390681
614000	5475200	-1375	-0.000434091
614000	5475200	-1625	-0.000477105
614000	5475200	-1875	-0.000519532
614000	5475200	-2125	-0.000558621
614000	5475200	-2375	-0.000576374
614000	5475200	-2625	-0.00059152
614000	5475200	-2875	-0.000604497
614000	5475200	-3125	-0.000615616
614000	5475200	-3375	-0.000625089
614000	5475200	-3625	-0.000633044
614000	5475200	-3875	-0.000639555
614000	5475200	-4125	-0.000644655
614000	5475200	-4375	-0.000648349
614000	5475200	-4625	-0.000650632
614000	5475200	-4875	-0.000651486
614000	5475200	-5125	-0.000650897
614000	5475200	-5375	-0.000648853
614000	5475200	-5625	-0.000645348
614000	5475200	-5875	-0.000640384
614000	5475200	-6125	-0.000633975
614000	5475200	-6375	-0.000626146
614000	5475200	-6625	-0.000616935
614000	5475200	-6875	-0.000606395
614000	5475200	-7125	-0.000594596
614000	5475200	-7375	-0.000581622
614000	5475200	-7625	-0.000567579
614000	5475200	-7875	-0.000552593
614200	5475200	-125	-0.000190095
614200	5475200	-375	-0.000255785
614200	5475200	-625	-0.00030528
614200	5475200	-875	-0.000340187
614200	5475200	-1125	-0.000381582
614200	5475200	-1375	-0.000426085
614200	5475200	-1625	-0.000471336
614200	5475200	-1875	-0.000512166
614200	5475200	-2125	-0.000535196
614200	5475200	-2375	-0.000554843
614200	5475200	-2625	-0.000571765
614200	5475200	-2875	-0.000586439
614200	5475200	-3125	-0.000599196
614200	5475200	-3375	-0.000610251
614200	5475200	-3625	-0.000619732
614200	5475200	-3875	-0.000627711
614200	5475200	-4125	-0.000634215
614200	5475200	-4375	-0.000639248
614200	5475200	-4625	-0.000642798
614200	5475200	-4875	-0.000644848
614200	5475200	-5125	-0.000645379
614200	5475200	-5375	-0.000644378
614200	5475200	-5625	-0.000641837
614200	5475200	-5875	-0.00063776
614200	5475200	-6125	-0.000632159
614200	5475200	-6375	-0.000625062
614200	5475200	-6625	-0.000616509
614200	5475200	-6875	-0.000606555
614200	5475200	-7125	-0.000595271
614200	5475200	-7375	-0.000582747
614200	5475200	-7625	-0.000569091
614200	5475200	-7875	-0.000554435
614400	5475200	-125	-5.77319e-06
614400	5475200	-375	-9.64779e-05
614400	5475200	-625	-0.000188691
614400	5475200	-875	-0.000268715
614400	5475200	-1125	-0.000338211
614400	5475200	-1375	-0.000393906
614400	5475200	-1625	-0.000432655
614400	5475200	-1875	-0.000464984
614400	5475200	-2125	-0.000492469
614400	5475200	-2375	-0.000516231
614400	5475200	-2625	-0.000537039
614400	5475200	-2875	-0.000555404
614400	5475200	-3125	-0.000571658
614400	5475200	-3375	-0.000586005
614400	5475200	-3625	-0.000598565
614400	5475200	-3875	-0.000609402
614400	5475200	-4125	-0.000618544
614400	5475200	-4375	-0.000625997
614400	5475200	-4625	-0.000631754
614400	5475200	-4875	-0.000635807
614400	5475200	-5125	-0.000638148
614400	5475200	-5375	-0.000638774
614400	5475200	-5625	-0.000637689
614400	5475200	-5875	-0.000634906
614400	5475200	-6125	-0.000630452
614400	5475200	-6375	-0.000624362
614400	5475200	-6625	-0.000616687
614400	5475200	-6875	-0.000607493
614400	5475200	-7125	-0.00059686
614400	5475200	-7375	-0.000584888
614400	5475200	-7625	-0.000571695
614400	5475200	-7875	-0.000557419
614600	5475200	-125	-0.000113413
614600	5475200	-375	-0.000159568
614600	5475200	-625	-0.000207401
614600	5475200	-875	-0.000255144
614600	5475200	-1125	-0.000300084
614600	5475200	-1375	-0.000341112
614600	5475200	-1625	-0.000378168
614600	5475200	-1875	-0.000411617
614600	5475200	-2125	-0.000441913
614600	5475200	-2375	-0.000469447
614600	5475200	-2625	-0.000494515
614600	5475200	-2875	-0.000517317
614600	5475200	-3125	-0.000537982
614600	5475200	-3375	-0.000556586
614600	5475200	-3625	-0.000573168
614600	5475200	-3875	-0.000587748
614600	5475200	-4125	-0.000600332
614600	5475200	-4375	-0.000610918
614600	5475200	-4625	-0.000619509
614600	5475200	-4875	-0.000626105
614600	5475200	-5125	-0.000630715
614600	5475200	-5375	-0.000633353
614600	5475200	-5625	-0.000634043
614600	5475200	-5875	-0.000632817
614600	5475200	-6125	-0.000629718
614600	5475200	-6375	-0.0006248
614600	5475200	-6625	-0.00061813
614600	5475200	-6875	-0.00060979
614600	5475200	-7125	-0.000599874
614600	5475200	-7375	-0.000588495
614600	5475200	-7625	-0.000575784
614600	5475200	-7875	-0.000561893
614800	5475200	-125	-0.000124595
614800	5475200	-375	-0.000157502
614800	5475200	-625	-0.000187307
614800	5475200	-875	-0.000219494
614800	5475200	-1125	-0.000253512
614800	5475200	-1375	-0.000288275
614800	5475200	-1625	-0.000322932
614800	5475200	-1875	-0.00035687
614800	5475200	-2125	-0.000389644
614800	5475200	-2375	-0.000420918
614800	5475200	-2625	-0.000450439
614800	5475200	-2875	-0.000478012
614800	5475200	-3125	-0.000503495
614800	5475200	-3375	-0.000526783
614800	5475200	-3625	-0.000547804
614800	5475200	-3875	-0.000566511
614800	5475200	-4125	-0.00058288
614800	5475200	-4375	-0.000596899
614800	5475200	-4625	-0.000608575
614800	5475200	-4875	-0.000617924
614800	5475200	-5125	-0.000624972
614800	5475200	-5375	-0.000629755
614800	5475200	-5625	-0.00063232
614800	5475200	-5875	-0.000632721
614800	5475200	-6125	-0.000631022
614800	5475200	-6375	-0.000627299
614800	5475200	-6625	-0.000621639
614800	5475200	-6875	-0.00061414
614800	5475200	-7125	-0.000604915
614800	5475200	-7375	-0.000594092
614800	5475200	-7625	-0.000581817
614800	5475200	-7875	-0.000568257
615000	5475200	-125	-1.6681e-05
615000	5475200	-375	-6.53882e-05
615000	5475200	-625	-0.000111611
615000	5475200	-875	-0.000152296
615000	5475200	-1125	-0.000190273
615000	5475200	-1375	-0.000227584
615000	5475200	-1625	-0.000264993
615000	5475200	-1875	-0.00030244
615000	5475200	-2125	-0.000339474
615000	5475200	-2375	-0.000375545
615000	5475200	-2625	-0.000410135
615000	5475200	-2875	-0.000442824
615000	5475200	-3125	-0.000473293
615000	5475200	-3375	-0.000501321
615000	5475200	-3625	-0.000526762
615000	5475200	-3875	-0.000549532
615000	5475200	-4125	-0.000569589
615000	5475200	-4375	-0.000586927
615000	5475200	-4625	-0.000601564
615000	5475200	-4875	-0.000613534
615000	5475200	-5125	-0.000622887
615000	5475200	-5375	-0.000629683
615000	5475200	-5625	-0.000633991
615000	5475200	-5875	-0.000635888
615000	5475200	-6125	-0.000635462
615000	5475200	-6375	-0.000632809
615000	5475200	-6625	-0.000628034
615000	5475200	-6875	-0.000621254
615000	5475200	-7125	-0.0006126
615000	5475200	-7375	-0.000602215
615000	5475200	-7625	-0.00059026
615000	5475200	-7875	-0.000576916
615200	5475200	-125	-7.77128e-05
615200	5475200	-375	-8.13654e-05
615200	5475200	-625	-8.9825e-05
615200	5475200	-875	-0.000109826
615200	5475200	-1125	-0.000139132
615200	5475200	-1375	-0.000174832
615200	5475200	-1625	-0.000214471
615200	5475200	-1875	-0.000256097
615200	5475200	-2125	-0.000298188
615200	5475200	-2375	-0.000339589
615200	5475200	-2625	-0.00037945
615200	5475200	-2875	-0.000417166
615200	5475200	-3125	-0.000452325
615200	5475200	-3375	-0.000484663
615200	5475200	-3625	-0.000514021
615200	5475200	-3875	-0.000540321
615200	5475200	-4125	-0.000563537
615200	5475200	-4375	-0.000583684
615200	5475200	-4625	-0.000600801
615200	5475200	-4875	-0.00061495
615200	5475200	-5125	-0.000626201
615200	5475200	-5375	-0.000634638
615200	5475200	-5625	-0.000640351
615200	5475200	-5875	-0.000643437
615200	5475200	-6125	-0.000644003
615200	5475200	-6375	-0.000642162
615200	5475200	-6625	-0.000638036
615200	5475200	-6875	-0.000631757
615200	5475200	-7125	-0.00062347
615200	5475200	-7375	-0.000613333
615200	5475200	-7625	-0.000601522
615200	5475200	-7875	-0.000588228
615400	5475200	-125	2.12332e-05
615400	5475200	-375	8.46168e-06
615400	5475200	-625	-1.37056e-05
615400	5475200	-875	-4.49018e-05
615400	5475200	-1125	-8.37709e-05
615400	5475200	-1375	-0.000128083
615400	5475200	-1625	-0.000175545
615400	5475200	-1875	-0.000224203
615400	5475200	-2125	-0.000272537
615400	5475200	-2375	-0.000319434
615400	5475200	-2625	-0.000364116
615400	5475200	-2875	-0.000406057
615400	5475200	-3125	-0.000444926
615400	5475200	-3375	-0.000480526
615400	5475200	-3625	-0.000512758
615400	5475200	-3875	-0.000541589
615400	5475200	-4125	-0.000567035
615400	5475200	-4375	-0.000589141
615400	5475200	-4625	-0.000607974
615400	5475200	-4875	-0.000623613
615400	5475200	-5125	-0.000636149
615400	5475200	-5375	-0.000645681
615400	5475200	-5625	-0.000652313
615400	5475200	-5875	-0.000656156
615400	5475200	-6125	-0.000657326
615400	5475200	-6375	-0.000655949
615400	5475200	-6625	-0.000652158
615400	5475200	-6875	-0.000646095
615400	5475200	-7125	-0.000637916
615400	5475200	-7375	-0.00062779
615400	5475200	-7625	-0.000615901
615400	5475200	-7875	-0.000602454
615600	5475200	-125	0.000101539
615600	5475200	-375	8.90801e-05
615600	5475200	-625	5.19605e-05
615600	5475200	-875	3.62676e-06
615600	5475200	-1125	-5.01724e-05
615600	5475200	-1375	-0.000106205
615600	5475200	-1625	-0.00016247
615600	5475200	-1875	-0.000217649
615600	5475200	-2125	-0.000270838
615600	5475200	-2375	-0.000321412
615600	5475200	-2625	-0.000368946
615600	5475200	-2875	-0.000413164
615600	5475200	-3125	-0.000453903
615600	5475200	-3375	-0.000491077
615600	5475200	-3625	-0.000524662
615600	5475200	-3875	-0.000554673
615600	5475200	-4125	-0.000581156
615600	5475200	-4375	-0.000604172
615600	5475200	-4625	-0.0006238
615600	5475200	-4875	-0.000640126
615600	5475200	-5125	-0.000653244
615600	5475200	-5375	-0.000663253
615600	5475200	-5625	-0.000670261
615600	5475200	-5875	-0.00067438
615600	5475200	-6125	-0.000675729
615600	5475200	-6375	-0.000674436
615600	5475200	-6625	-0.000670638
615600	5475200	-6875	-0.000664482
615600	5475200	-7125	-0.000656131
615600	5475200	-7375	-0.000645758
615600	5475200	-7625	-0.000633555
615600	5475200	-7875	-0.000619736
615800	5475200	-125	2.14619e-05
615800	5475200	-375	2.48603e-05
615800	5475200	-625	3.98291e-06
615800	5475200	-875	-3.50362e-05
615800	5475200	-1125	-8.40635e-05
615800	5475200	-1375	-0.000137584
615800	5475200	-1625	-0.000192329
615800	5475200	-1875	-0.000246398
615800	5475200	-2125	-0.000298661
615800	5475200	-2375	-0.000348424
615800	5475200	-2625	-0.00039525
615800	5475200	-2875	-0.000438868
615800	5475200	-3125	-0.000479114
615800	5475200	-3375	-0.000515904
615800	5475200	-3625	-0.000549201
615800	5475200	-3875	-0.000579009
615800	5475200	-4125	-0.000605353
615800	5475200	-4375	-0.000628278
615800	5475200	-4625	-0.000647843
615800	5475200	-4875	-0.000664116
615800	5475200	-5125	-0.000677174
615800	5475200	-5375	-0.000687102
615800	5475200	-5625	-0.000693995
615800	5475200	-5875	-0.000697956
615800	5475200	-6125	-0.000699096
615800	5475200	-6375	-0.000697539
615800	5475200	-6625	-0.000693419
615800	5475200	-6875	-0.000686883
615800	5475200	-7125	-0.000678094
615800	5475200	-7375	-0.00066723
615800	5475200	-7625	-0.000654487
615800	5475200	-7875	-0.000640082
616000	5475200	-125	-9.84091e-06
616000	5475200	-375	-4.74819e-05
616000	5475200	-625	-8.44106e-05
616000	5475200	-875	-0.000122331
616000	5475200	-1125	-0.000163438
616000	5475200	-1375	-0.00020778
616000	5475200	-1625	-0.000254268
616000	5475200	-1875	-0.000301549
616000	5475200	-2125	-0.000348412
616000	5475200	-2375	-0.00039391
616000	5475200	-2625	-0.000437357
616000	5475200	-2875	-0.000478282
616000	5475200	-3125	-0.000516373
616000	5475200	-3375	-0.000551431
616000	5475200	-3625	-0.000583337
616000	5475200	-3875	-0.000612022
616000	5475200	-4125	-0.000637457
616000	5475200	-4375	-0.000659637
616000	5475200	-4625	-0.000678578
616000	5475200	-4875	-0.000694312
616000	5475200	-5125	-0.000706886
616000	5475200	-5375	-0.000716357
616000	5475200	-5625	-0.000722799
616000	5475200	-5875	-0.000726297
616000	5475200	-6125	-0.00072695
616000	5475200	-6375	-0.000724871
616000	5475200	-6625	-0.000720188
616000	5475200	-6875	-0.000713045
616000	5475200	-7125	-0.000703604
616000	5475200	-7375	-0.000692043
616000	5475200	-7625	-0.000678564
616000	5475200	-7875	-0.000663387
616200	5475200	-125	-0.000120411
616200	5475200	-375	-0.000155738
616200	5475200	-625	-0.000180302
616200	5475200	-875	-0.000206875
616200	5475200	-1125	-0.000238774
616200	5475200	-1375	-0.000275766
616200	5475200	-1625	-0.00031633
616200	5475200	-1875	-0.000358747
616200	5475200	-2125	-0.000401545
616200	5475200	-2375	-0.000443605
616200	5475200	-2625	-0.000484132
616200	5475200	-2875	-0.000522582
616200	5475200	-3125	-0.000558585
616200	5475200	-3375	-0.000591893
616200	5475200	-3625	-0.000622341
616200	5475200	-3875	-0.000649816
616200	5475200	-4125	-0.000674242
616200	5475200	-4375	-0.000695574
616200	5475200	-4625	-0.000713787
616200	5475200	-4875	-0.000728876
616200	5475200	-5125	-0.000740856
616200	5475200	-5375	-0.000749758
616200	5475200	-5625	-0.000755632
616200	5475200	-5875	-0.000758545
616200	5475200	-6125	-0.000758583
616200	5475200	-6375	-0.000755848
616200	5475200	-6625	-0.000750464
616200	5475200	-6875	-0.000742572
616200	5475200	-7125	-0.000732332
616200	5475200	-7375	-0.000719926
616200	5475200	-7625	-0.000705559
616200	5475200	-7875	-0.000689459
616400	5475200	-125	-0.000105438
616400	5475200	-375	-0.000137732
616400	5475200	-625	-0.000171658
616400	5475200	-875	-0.000212145
616400	5475200	-1125	-0.000257091
616400	5475200	-1375	-0.000304043
616400	5475200	-1625	-0.000351246
616400	5475200	-1875	-0.000397579
616400	5475200	-2125	-0.000442345
616400	5475200	-2375	-0.000485109
616400	5475200	-2625	-0.000525591
616400	5475200	-2875	-0.000563602
616400	5475200	-3125	-0.000599
616400	5475200	-3375	-0.000631672
616400	5475200	-3625	-0.00066152
616400	5475200	-3875	-0.00068846
616400	5475200	-4125	-0.00071242
616400	5475200	-4375	-0.000733338
616400	5475200	-4625	-0.000751171
616400	5475200	-4875	-0.000765891
616400	5475200	-5125	-0.00077749
616400	5475200	-5375	-0.000785979
616400	5475200	-5625	-0.000791393
616400	5475200	-5875	-0.000793786
616400	5475200	-6125	-0.000793236
616400	5475200	-6375	-0.000789842
616400	5475200	-6625	-0.000783723
616400	5475200	-6875	-0.000775024
616400	5475200	-7125	-0.000763909
616400	5475200	-7375	-0.000750565
616400	5475200	-7625	-0.000735205
616400	5475200	-7875	-0.000718066
616600	5475200	-125	7.34276e-05
616600	5475200	-375	-2.39154e-05
616600	5475200	-625	-9.78479e-05
616600	5475200	-875	-0.000172248
616600	5475200	-1125	-0.000242372
616600	5475200	-1375	-0.00030689
616600	5475200	-1625	-0.000365876
616600	5475200	-1875	-0.000419898
616600	5475200	-2125	-0.000469594
616600	5475200	-2375	-0.000515502
616600	5475200	-2625	-0.000558015
616600	5475200	-2875	-0.000597385
616600	5475200	-3125	-0.000633752
616600	5475200	-3375	-0.000667169
616600	5475200	-3625	-0.000697631
616600	5475200	-3875	-0.000725097
616600	5475200	-4125	-0.000749507
616600	5475200	-4375	-0.0007708
616600	5475200	-4625	-0.00078892
616600	5475200	-4875	-0.000803828
616600	5475200	-5125	-0.000815501
616600	5475200	-5375	-0.000823944
616600	5475200	-5625	-0.000829182
616600	5475200	-5875	-0.000831268
616600	5475200	-6125	-0.000830279
616600	5475200	-6375	-0.000826319
616600	5475200	-6625	-0.000819514
616600	5475200	-6875	-0.000810016
616600	5475200	-7125	-0.000798001
616600	5475200	-7375	-0.000783668
616600	5475200	-7625	-0.000767243
616600	5475200	-7875	-0.000748975
616800	5475200	-125	-3.27944e-05
616800	5475200	-375	-5.80237e-05
616800	5475200	-625	-0.000117101
616800	5475200	-875	-0.000199392
616800	5475200	-1125	-0.000262166
616800	5475200	-1375	-0.000323546
616800	5475200	-1625	-0.000382422
616800	5475200	-1875	-0.000437695
616800	5475200	-2125	-0.000489201
616800	5475200	-2375	-0.000537121
616800	5475200	-2625	-0.000581698
616800	5475200	-2875	-0.000623122
616800	5475200	-3125	-0.000661495
616800	5475200	-3375	-0.000696839
616800	5475200	-3625	-0.00072912
616800	5475200	-3875	-0.000758267
616800	5475200	-4125	-0.000784193
616800	5475200	-4375	-0.00080681
616800	5475200	-4625	-0.000826046
616800	5475200	-4875	-0.000841846
616800	5475200	-5125	-0.000854182
616800	5475200	-5375	-0.000863055
616800	5475200	-5625	-0.000868495
616800	5475200	-5875	-0.000870562
616800	5475200	-6125	-0.000869345
616800	5475200	-6375	-0.000864961
616800	5475200	-6625	-0.000857554
616800	5475200	-6875	-0.000847294
616800	5475200	-7125	-0.000834375
616800	5475200	-7375	-0.000819016
616800	5475200	-7625	-0.000801463
616800	5475200	-7875	-0.000781985
617000	5475200	-125	0.000155014
617000	5475200	-375	-5.30127e-05
617000	5475200	-625	-0.000112471
617000	5475200	-875	-0.000189738
617000	5475200	-1125	-0.000281005
617000	5475200	-1375	-0.000337738
617000	5475200	-1625	-0.000393142
617000	5475200	-1875	-0.000447218
617000	5475200	-2125	-0.000499228
617000	5475200	-2375	-0.000548841
617000	5475200	-2625	-0.000595893
617000	5475200	-2875	-0.000640254
617000	5475200	-3125	-0.000681787
617000	5475200	-3375	-0.000720332
617000	5475200	-3625	-0.000755718
617000	5475200	-3875	-0.000787774
617000	5475200	-4125	-0.000816341
617000	5475200	-4375	-0.000841285
617000	5475200	-4625	-0.000862503
617000	5475200	-4875	-0.000879928
617000	5475200	-5125	-0.000893529
617000	5475200	-5375	-0.000903315
617000	5475200	-5625	-0.000909331
617000	5475200	-5875	-0.000911657
617000	5475200	-6125	-0.000910407
617000	5475200	-6375	-0.000905724
617000	5475200	-6625	-0.000897779
617000	5475200	-6875	-0.000886771
617000	5475200	-7125	-0.000872923
617000	5475200	-7375	-0.000856482
617000	5475200	-7625	-0.00083772
617000	5475200	-7875	-0.000816932
617200	5475200	-125	9.01296e-05
617200	5475200	-375	-5.15918e-05
617200	5475200	-625	-0.00012177
617200	5475200	-875	-0.000203373
617200	5475200	-1125	-0.000269162
617200	5475200	-1375	-0.000325923
617200	5475200	-1625	-0.000382956
617200	5475200	-1875	-0.000439341
617200	5475200	-2125	-0.000494512
617200	5475200	-2375	-0.000548054
617200	5475200	-2625	-0.000599591
617200	5475200	-2875	-0.000648756
617200	5475200	-3125	-0.000695185
617200	5475200	-3375	-0.000738529
617200	5475200	-3625	-0.000778465
617200	5475200	-3875	-0.00081471
617200	5475200	-4125	-0.00084703
617200	5475200	-4375	-0.000875244
617200	5475200	-4625	-0.000899227
617200	5475200	-4875	-0.000918909
617200	5475200	-5125	-0.000934271
617200	5475200	-5375	-0.000945343
617200	5475200	-5625	-0.000952203
617200	5475200	-5875	-0.000954965
617200	5475200	-6125	-0.00095378
617200	5475200	-6375	-0.000948832
617200	5475200	-6625	-0.000940333
617200	5475200	-6875	-0.000928519
617200	5475200	-7125	-0.000913652
617200	5475200	-7375	-0.000896015
617200	5475200	-7625	-0.000875913
617200	5475200	-7875	-0.000853675
617400	5475200	-125	-5.73367e-05
617400	5475200	-375	-9.24161e-05
617400	5475200	-625	-0.000129333
617400	5475200	-875	-0.000177951
617400	5475200	-1125	-0.000233724
617400	5475200	-1375	-0.000293157
617400	5475200	-1625	-0.000354213
617400	5475200	-1875	-0.000415716
617400	5475200	-2125	-0.000476857
617400	5475200	-2375	-0.000536954
617400	5475200	-2625	-0.000595357
617400	5475200	-2875	-0.000651439
617400	5475200	-3125	-0.000704609
617400	5475200	-3375	-0.000754334
617400	5475200	-3625	-0.000800154
617400	5475200	-3875	-0.000841691
617400	5475200	-4125	-0.000878655
617400	5475200	-4375	-0.000910837
617400	5475200	-4625	-0.000938113
617400	5475200	-4875	-0.00096043
617400	5475200	-5125	-0.000977804
617400	5475200	-5375	-0.000990306
617400	5475200	-5625	-0.000998062
617400	5475200	-5875	-0.00100124
617400	5475200	-6125	-0.00100004
617400	5475200	-6375	-0.000994707
617400	5475200	-6625	-0.000985497
617400	5475200	-6875	-0.000972699
617400	5475200	-7125	-0.000956619
617400	5475200	-7375	-0.000937584
617400	5475200	-7625	-0.00091594
617400	5475200	-7875	-0.000892049
617600	5475200	-125	-8.84566e-06
617600	5475200	-375	-4.11445e-05
617600	5475200	-625	-8.37104e-05
617600	5475200	-875	-0.00013435
617600	5475200	-1125	-0.000191416
617600	5475200	-1375	-0.000253367
617600	5475200	-1625	-0.000318804
617600	5475200	-1875	-0.000386422
617600	5475200	-2125	-0.000454967
617600	5475200	-2375	-0.000523239
617600	5475200	-2625	-0.000590117
617600	5475200	-2875	-0.000654587
617600	5475200	-3125	-0.000715764
617600	5475200	-3375	-0.000772904
617600	5475200	-3625	-0.000825409
617600	5475200	-3875	-0.000872821
617600	5475200	-4125	-0.000914815
617600	5475200	-4375	-0.000951184
617600	5475200	-4625	-0.000981828
617600	5475200	-4875	-0.00100674
617600	5475200	-5125	-0.00102599
617600	5475200	-5375	-0.00103972
617600	5475200	-5625	-0.00104811
617600	5475200	-5875	-0.00105141
617600	5475200	-6125	-0.00104987
617600	5475200	-6375	-0.00104382
617600	5475200	-6625	-0.00103356
617600	5475200	-6875	-0.00101945
617600	5475200	-7125	-0.00100183
617600	5475200	-7375	-0.000981087
617600	5475200	-7625	-0.000957607
617600	5475200	-7875	-0.00093179
617800	5475200	-125	-1.79883e-05
617800	5475200	-375	-3.6752e-05
617800	5475200	-625	-6.57553e-05
617800	5475200	-875	-0.000106613
617800	5475200	-1125	-0.000158649
617800	5475200	-1375	-0.000220224
617800	5475200	-1625	-0.000289163
617800	5475200	-1875	-0.000363104
617800	5475200	-2125	-0.000439757
617800	5475200	-2375	-0.000517044
617800	5475200	-2625	-0.000593167
617800	5475200	-2875	-0.00066662
617800	5475200	-3125	-0.000736183
617800	5475200	-3375	-0.000800899
617800	5475200	-3625	-0.000860051
617800	5475200	-3875	-0.000913129
617800	5475200	-4125	-0.000959803
617800	5475200	-4375	-0.000999901
617800	5475200	-4625	-0.00103338
617800	5475200	-4875	-0.00106029
617800	5475200	-5125	-0.0010808
617800	5475200	-5375	-0.00109511
617800	5475200	-5625	-0.0011035
617800	5475200	-5875	-0.00110629
617800	5475200	-6125	-0.00110383
617800	5475200	-6375	-0.00109648
617800	5475200	-6625	-0.00108464
617800	5475200	-6875	-0.0010687
617800	5475200	-7125	-0.00104909
617800	5475200	-7375	-0.00102622
617800	5475200	-7625	-0.00100053
617800	5475200	-7875	-0.000972449
618000	5475200	-125	4.21379e-05
618000	5475200	-375	1.14596e-05
618000	5475200	-625	-2.27462e-05
618000	5475200	-875	-6.79354e-05
618000	5475200	-1125	-0.000125215
618000	5475200	-1375	-0.000193742
618000	5475200	-1625	-0.000271213
618000	5475200	-1875	-0.000354742
618000	5475200	-2125	-0.000441441
618000	5475200	-2375	-0.000528705
618000	5475200	-2625	-0.000614326
618000	5475200	-2875	-0.000696506
618000	5475200	-3125	-0.000773836
618000	5475200	-3375	-0.000845258
618000	5475200	-3625	-0.000910015
618000	5475200	-3875	-0.000967609
618000	5475200	-4125	-0.00101776
618000	5475200	-4375	-0.00106035
618000	5475200	-4625	-0.00109543
618000	5475200	-4875	-0.00112316
618000	5475200	-5125	-0.00114377
618000	5475200	-5375	-0.00115758
618000	5475200	-5625	-0.00116495
618000	5475200	-5875	-0.00116629
618000	5475200	-6125	-0.00116202
618000	5475200	-6375	-0.00115258
618000	5475200	-6625	-0.00113844
618000	5475200	-6875	-0.00112004
618000	5475200	-7125	-0.00109786
618000	5475200	-7375	-0.00107237
618000	5475200	-7625	-0.00104402
618000	5475200	-7875	-0.00101329
618200	5475200	-125	0.000147236
618200	5475200	-375	7.71592e-05
618200	5475200	-625	2.94888e-05
618200	5475200	-875	-3.23808e-05
618200	5475200	-1125	-0.000105857
618200	5475200	-1375	-0.000189131
618200	5475200	-1625	-0.000279864
618200	5475200	-1875	-0.000375322
618200	5475200	-2125	-0.000472717
618200	5475200	-2375	-0.000569476
618200	5475200	-2625	-0.000663378
618200	5475200	-2875	-0.000752612
618200	5475200	-3125	-0.000835769
618200	5475200	-3375	-0.000911818
618200	5475200	-3625	-0.000980051
618200	5475200	-3875	-0.00104004
618200	5475200	-4125	-0.0010916
618200	5475200	-4375	-0.00113473
618200	5475200	-4625	-0.00116955
618200	5475200	-4875	-0.00119635
618200	5475200	-5125	-0.00121545
618200	5475200	-5375	-0.00122728
618200	5475200	-5625	-0.00123229
618200	5475200	-5875	-0.00123097
618200	5475200	-6125	-0.00122381
618200	5475200	-6375	-0.00121133
618200	5475200	-6625	-0.00119405
618200	5475200	-6875	-0.00117246
618200	5475200	-7125	-0.00114708
618200	5475200	-7375	-0.00111841
618200	5475200	-7625	-0.00108696
618200	5475200	-7875	-0.00105321
618400	5475200	-125	4.66058e-05
618400	5475200	-375	2.90393e-05
618400	5475200	-625	-1.36375e-05
618400	5475200	-875	-7.54006e-05
618400	5475200	-1125	-0.000152625
618400	5475200	-1375	-0.000241909
618400	5475200	-1625	-0.000339641
618400	5475200	-1875	-0.000442198
618400	5475200	-2125	-0.000546218
618400	5475200	-2375	-0.000648775
618400	5475200	-2625	-0.000747451
618400	5475200	-2875	-0.000840347
618400	5475200	-3125	-0.000926041
618400	5475200	-3375	-0.00100354
618400	5475200	-3625	-0.00107221
618400	5475200	-3875	-0.00113172
618400	5475200	-4125	-0.00118199
618400	5475200	-4375	-0.00122312
618400	5475200	-4625	-0.00125538
618400	5475200	-4875	-0.00127914
618400	5475200	-5125	-0.00129483
618400	5475200	-5375	-0.00130298
618400	5475200	-5625	-0.00130411
618400	5475200	-5875	-0.00129879
618400	5475200	-6125	-0.00128758
618400	5475200	-6375	-0.00127105
618400	5475200	-6625	-0.00124975
618400	5475200	-6875	-0.00122424
618400	5475200	-7125	-0.00119506
618400	5475200	-7375	-0.00116272
618400	5475200	-7625	-0.00112775
618400	5475200	-7875	-0.00109067
618600	5475200	-125	0.000140393
618600	5475200	-375	-6.44967e-05
618600	5475200	-625	-0.000120728
618600	5475200	-875	-0.00018209
618600	5475200	-1125	-0.000259394
618600	5475200	-1375	-0.0003502
618600	5475200	-1625	-0.000450461
618600	5475200	-1875	-0.000555833
618600	5475200	-2125	-0.000662349
618600	5475200	-2375	-0.000766681
618600	5475200	-2625	-0.000866198
618600	5475200	-2875	-0.000958917
618600	5475200	-3125	-0.00104343
618600	5475200	-3375	-0.00111881
618600	5475200	-3625	-0.00118453
618600	5475200	-3875	-0.00124039
618600	5475200	-4125	-0.00128642
618600	5475200	-4375	-0.00132287
618600	5475200	-4625	-0.00135011
618600	5475200	-4875	-0.00136863
618600	5475200	-5125	-0.00137896
618600	5475200	-5375	-0.0013817
618600	5475200	-5625	-0.00137745
618600	5475200	-5875	-0.00136685
618600	5475200	-6125	-0.00135049
618600	5475200	-6375	-0.001329
618600	5475200	-6625	-0.00130294
618600	5475200	-6875	-0.0012729
618600	5475200	-7125	-0.00123943
618600	5475200	-7375	-0.00120306
618600	5475200	-7625	-0.00116432
618600	5475200	-7875	-0.00112371
618800	5475200	-125	2.31711e-05
618800	5475200	-375	-0.000115257
618800	5475200	-625	-0.00019556
618800	5475200	-875	-0.000283624
618800	5475200	-1125	-0.000379743
618800	5475200	-1375	-0.000483047
618800	5475200	-1625	-0.00059118
618800	5475200	-1875	-0.000701045
618800	5475200	-2125	-0.000809487
618800	5475200	-2375	-0.000913699
618800	5475200	-2625	-0.00101141
618800	5475200	-2875	-0.00110091
618800	5475200	-3125	-0.00118103
618800	5475200	-3375	-0.00125108
618800	5475200	-3625	-0.00131074
618800	5475200	-3875	-0.00135999
618800	5475200	-4125	-0.00139905
618800	5475200	-4375	-0.00142832
618800	5475200	-4625	-0.00144831
618800	5475200	-4875	-0.0014596
618800	5475200	-5125	-0.00146285
618800	5475200	-5375	-0.0014587
618800	5475200	-5625	-0.00144784
618800	5475200	-5875	-0.00143092
618800	5475200	-6125	-0.00140859
618800	5475200	-6375	-0.00138147
618800	5475200	-6625	-0.00135016
618800	5475200	-6875	-0.00131523
618800	5475200	-7125	-0.00127723
618800	5475200	-7375	-0.00123669
618800	5475200	-7625	-0.00119412
618800	5475200	-7875	-0.00115002
619000	5475200	-125	-0.000104308
619000	5475200	-375	-0.000200476
619000	5475200	-625	-0.000304638
619000	5475200	-875	-0.000412097
619000	5475200	-1125	-0.000523059
619000	5475200	-1375	-0.000636984
619000	5475200	-1625	-0.000751988
619000	5475200	-1875	-0.000865427
619000	5475200	-2125	-0.000974559
619000	5475200	-2375	-0.00107697
619000	5475200	-2625	-0.00117078
619000	5475200	-2875	-0.00125466
619000	5475200	-3125	-0.00132784
619000	5475200	-3375	-0.00138994
619000	5475200	-3625	-0.00144098
619000	5475200	-3875	-0.00148122
619000	5475200	-4125	-0.0015111
619000	5475200	-4375	-0.00153121
619000	5475200	-4625	-0.00154221
619000	5475200	-4875	-0.00154481
619000	5475200	-5125	-0.00153974
619000	5475200	-5375	-0.00152772
619000	5475200	-5625	-0.00150947
619000	5475200	-5875	-0.00148566
619000	5475200	-6125	-0.00145695
619000	5475200	-6375	-0.00142396
619000	5475200	-6625	-0.00138728
619000	5475200	-6875	-0.00134746
619000	5475200	-7125	-0.00130505
619000	5475200	-7375	-0.00126052
619000	5475200	-7625	-0.00121438
619000	5475200	-7875	-0.0011671
619200	5475200	-125	-0.0002853
619200	5475200	-375	-0.000388239
619200	5475200	-625	-0.000478487
619200	5475200	-875	-0.00057646
619200	5475200	-1125	-0.000685051
619200	5475200	-1375	-0.000800866
619200	5475200	-1625	-0.000918765
619200	5475200	-1875	-0.0010339
619200	5475200	-2125	-0.00114243
619200	5475200	-2375	-0.00124167
619200	5475200	-2625	-0.00132991
619200	5475200	-2875	-0.00140628
619200	5475200	-3125	-0.00147046
619200	5475200	-3375	-0.00152258
619200	5475200	-3625	-0.00156307
619200	5475200	-3875	-0.00159254
619200	5475200	-4125	-0.00161172
619200	5475200	-4375	-0.0016214
619200	5475200	-4625	-0.00162242
619200	5475200	-4875	-0.00161557
619200	5475200	-5125	-0.00160167
619200	5475200	-5375	-0.00158146
619200	5475200	-5625	-0.00155569
619200	5475200	-5875	-0.00152503
619200	5475200	-6125	-0.00149012
619200	5475200	-6375	-0.00145156
619200	5475200	-6625	-0.0014099
619200	5475200	-6875	-0.00136567
619200	5475200	-7125	-0.00131935
619200	5475200	-7375	-0.00127141
619200	5475200	-7625	-0.0012223
619200	5475200	-7875	-0.00117245
619400	5475200	-125	-0.000346406
619400	5475200	-375	-0.000446986
619400	5475200	-625	-0.000548334
619400	5475200	-875	-0.000668003
619400	5475200	-1125	-0.00079998
619400	5475200	-1375	-0.000935273
619400	5475200	-1625	-0.00106642
619400	5475200	-1875	-0.00118829
619400	5475200	-2125	-0.00129779
619400	5475200	-2375	-0.00139339
619400	5475200	-2625	-0.00147456
619400	5475200	-2875	-0.00154147
619400	5475200	-3125	-0.00159471
619400	5475200	-3375	-0.00163512
619400	5475200	-3625	-0.00166363
619400	5475200	-3875	-0.00168127
619400	5475200	-4125	-0.00168903
619400	5475200	-4375	-0.0016879
619400	5475200	-4625	-0.00167882
619400	5475200	-4875	-0.00166268
619400	5475200	-5125	-0.00164029
619400	5475200	-5375	-0.00161243
619400	5475200	-5625	-0.0015798
619400	5475200	-5875	-0.00154305
619400	5475200	-6125	-0.00150278
619400	5475200	-6375	-0.00145954
619400	5475200	-6625	-0.00141385
619400	5475200	-6875	-0.00136616
619400	5475200	-7125	-0.00131692
619400	5475200	-7375	-0.00126654
619400	5475200	-7625	-0.00121543
619400	5475200	-7875	-0.00116395
619600	5475200	-125	-0.000167434
619600	5475200	-375	-0.000327357
619600	5475200	-625	-0.000517747
619600	5475200	-875	-0.000711612
619600	5475200	-1125	-0.000894848
619600	5475200	-1375	-0.0010606
619600	5475200	-1625	-0.00120622
619600	5475200	-1875	-0.0013313
619600	5475200	-2125	-0.00143655
619600	5475200	-2375	-0.00152319
619600	5475200	-2625	-0.00159268
619600	5475200	-2875	-0.00164654
619600	5475200	-3125	-0.00168628
619600	5475200	-3375	-0.00171332
619600	5475200	-3625	-0.00172902
619600	5475200	-3875	-0.00173462
619600	5475200	-4125	-0.00173127
619600	5475200	-4375	-0.00172002
619600	5475200	-4625	-0.00170184
619600	5475200	-4875	-0.00167759
619600	5475200	-5125	-0.00164806
619600	5475200	-5375	-0.00161397
619600	5475200	-5625	-0.00157596
619600	5475200	-5875	-0.00153464
619600	5475200	-6125	-0.00149053
619600	5475200	-6375	-0.00144412
619600	5475200	-6625	-0.00139585
619600	5475200	-6875	-0.00134614
619600	5475200	-7125	-0.00129536
619600	5475200	-7375	-0.00124388
619600	5475200	-7625	-0.00119203
619600	5475200	-7875	-0.00114016
619800	5475200	-125	-0.00030201
619800	5475200	-375	-0.000522957
619800	5475200	-625	-0.000736102
619800	5475200	-875	-0.000928129
619800	5475200	-1125	-0.00109684
619800	5475200	-1375	-0.00124232
619800	5475200	-1625	-0.00136559
619800	5475200	-1875	-0.00146813
619800	5475200	-2125	-0.00155164
619800	5475200	-2375	-0.00161786
619800	5475200	-2625	-0.00166852
619800	5475200	-2875	-0.00170523
619800	5475200	-3125	-0.00172951
619800	5475200	-3375	-0.00174276
619800	5475200	-3625	-0.00174625
619800	5475200	-3875	-0.00174113
619800	5475200	-4125	-0.00172845
619800	5475200	-4375	-0.00170915
619800	5475200	-4625	-0.00168409
619800	5475200	-4875	-0.00165404
619800	5475200	-5125	-0.00161968
619800	5475200	-5375	-0.00158165
619800	5475200	-5625	-0.0015405
619800	5475200	-5875	-0.00149675
619800	5475200	-6125	-0.00145086
619800	5475200	-6375	-0.00140323
619800	5475200	-6625	-0.00135426
619800	5475200	-6875	-0.0013043
619800	5475200	-7125	-0.00125366
619800	5475200	-7375	-0.00120265
619800	5475200	-7625	-0.00115156
619800	5475200	-7875	-0.00110068
620000	5475200	-125	-0.000886656
620000	5475200	-375	-0.00105321
620000	5475200	-625	-0.00114975
620000	5475200	-875	-0.00123918
620000	5475200	-1125	-0.0013274
620000	5475200	-1375	-0.00141096
620000	5475200	-1625	-0.00148632
620000	5475200	-1875	-0.00155126
620000	5475200	-2125	-0.00160483
620000	5475200	-2375	-0.00164691
620000	5475200	-2625	-0.00167789
620000	5475200	-2875	-0.00169847
620000	5475200	-3125	-0.00170948
620000	5475200	-3375	-0.00171181
620000	5475200	-3625	-0.00170635
620000	5475200	-3875	-0.00169395
620000	5475200	-4125	-0.00167541
620000	5475200	-4375	-0.00165149
620000	5475200	-4625	-0.00162287
620000	5475200	-4875	-0.00159018
620000	5475200	-5125	-0.001554
620000	5475200	-5375	-0.00151486
620000	5475200	-5625	-0.00147322
620000	5475200	-5875	-0.00142952
620000	5475200	-6125	-0.00138415
620000	5475200	-6375	-0.00133747
620000	5475200	-6625	-0.0012898
620000	5475200	-6875	-0.00124145
620000	5475200	-7125	-0.00119269
620000	5475200	-7375	-0.00114378
620000	5475200	-7625	-0.00109497
620000	5475200	-7875	-0.00104649
609200	5475400	-125	7.76487e-05
609200	5475400	-375	5.9298e-05
609200	5475400	-625	-1.07097e-05
609200	5475400	-875	-5.64804e-05
609200	5475400	-1125	-0.000121386
609200	5475400	-1375	-0.000200046
609200	5475400	-1625	-0.000286802
609200	5475400	-1875	-0.000376481
609200	5475400	-2125	-0.000464803
609200	5475400	-2375	-0.000548489
609200	5475400	-2625	-0.000625213
609200	5475400	-2875	-0.000693475
609200	5475400	-3125	-0.000752448
609200	5475400	-3375	-0.000801832
609200	5475400	-3625	-0.000841717
609200	5475400	-3875	-0.000872475
609200	5475400	-4125	-0.000894666
609200	5475400	-4375	-0.000908969
609200	5475400	-4625	-0.000916126
609200	5475400	-4875	-0.000916899
609200	5475400	-5125	-0.000912043
609200	5475400	-5375	-0.000902286
609200	5475400	-5625	-0.000888313
609200	5475400	-5875	-0.00087076
609200	5475400	-6125	-0.000850209
609200	5475400	-6375	-0.000827187
609200	5475400	-6625	-0.000802168
609200	5475400	-6875	-0.000775577
609200	5475400	-7125	-0.000747792
609200	5475400	-7375	-0.000719149
609200	5475400	-7625	-0.00068995
609200	5475400	-7875	-0.000660469
609400	5475400	-125	-4.30151e-05
609400	5475400	-375	-4.68112e-05
609400	5475400	-625	-5.45664e-05
609400	5475400	-875	-8.15e-05
609400	5475400	-1125	-0.000130861
609400	5475400	-1375	-0.000199541
609400	5475400	-1625	-0.000281744
609400	5475400	-1875	-0.000371217
609400	5475400	-2125	-0.000462379
609400	5475400	-2375	-0.000550775
609400	5475400	-2625	-0.000633148
609400	5475400	-2875	-0.000707322
609400	5475400	-3125	-0.000772016
609400	5475400	-3375	-0.000826646
609400	5475400	-3625	-0.000871149
609400	5475400	-3875	-0.000905831
609400	5475400	-4125	-0.000931245
609400	5475400	-4375	-0.000948097
609400	5475400	-4625	-0.000957179
609400	5475400	-4875	-0.000959311
609400	5475400	-5125	-0.000955314
609400	5475400	-5375	-0.000945976
609400	5475400	-5625	-0.000932041
609400	5475400	-5875	-0.000914197
609400	5475400	-6125	-0.000893075
609400	5475400	-6375	-0.000869245
609400	5475400	-6625	-0.000843217
609400	5475400	-6875	-0.000815447
609400	5475400	-7125	-0.000786343
609400	5475400	-7375	-0.000756268
609400	5475400	-7625	-0.000725549
609400	5475400	-7875	-0.000694483
609600	5475400	-125	6.44397e-05
609600	5475400	-375	2.20592e-05
609600	5475400	-625	-2.0154e-05
609600	5475400	-875	-6.40806e-05
609600	5475400	-1125	-0.000118759
609600	5475400	-1375	-0.000187485
609600	5475400	-1625	-0.000268456
609600	5475400	-1875	-0.000357325
609600	5475400	-2125	-0.000449151
609600	5475400	-2375	-0.00053948
609600	5475400	-2625	-0.000624789
609600	5475400	-2875	-0.000702563
609600	5475400	-3125	-0.000771207
609600	5475400	-3375	-0.000829879
609600	5475400	-3625	-0.000878323
609600	5475400	-3875	-0.000916708
609600	5475400	-4125	-0.000945499
609600	5475400	-4375	-0.000965353
609600	5475400	-4625	-0.000977039
609600	5475400	-4875	-0.000981378
609600	5475400	-5125	-0.000979199
609600	5475400	-5375	-0.000971311
609600	5475400	-5625	-0.000958483
609600	5475400	-5875	-0.000941431
609600	5475400	-6125	-0.000920813
609600	5475400	-6375	-0.000897226
609600	5475400	-6625	-0.000871208
609600	5475400	-6875	-0.000843243
609600	5475400	-7125	-0.000813761
609600	5475400	-7375	-0.00078315
609600	5475400	-7625	-0.000751762
609600	5475400	-7875	-0.000719918
609800	5475400	-125	0.000382143
609800	5475400	-375	8.77101e-05
609800	5475400	-625	-1.0777e-05
609800	5475400	-875	-4.75721e-05
609800	5475400	-1125	-9.46783e-05
609800	5475400	-1375	-0.000161282
609800	5475400	-1625	-0.000241991
609800	5475400	-1875	-0.000331171
609800	5475400	-2125	-0.000423627
609800	5475400	-2375	-0.000514979
609800	5475400	-2625	-0.000601794
609800	5475400	-2875	-0.000681579
609800	5475400	-3125	-0.000752688
609800	5475400	-3375	-0.000814179
609800	5475400	-3625	-0.000865677
609800	5475400	-3875	-0.000907232
609800	5475400	-4125	-0.000939202
609800	5475400	-4375	-0.000962157
609800	5475400	-4625	-0.000976795
609800	5475400	-4875	-0.000983885
609800	5475400	-5125	-0.000984222
609800	5475400	-5375	-0.000978594
609800	5475400	-5625	-0.000967759
609800	5475400	-5875	-0.000952432
609800	5475400	-6125	-0.000933274
609800	5475400	-6375	-0.000910893
609800	5475400	-6625	-0.000885841
609800	5475400	-6875	-0.000858614
609800	5475400	-7125	-0.000829661
609800	5475400	-7375	-0.00079939
609800	5475400	-7625	-0.00076817
609800	5475400	-7875	-0.000736345
610000	5475400	-125	0.000404135
610000	5475400	-375	0.000156404
610000	5475400	-625	2.2775e-05
610000	5475400	-875	-8.82377e-06
610000	5475400	-1125	-5.96436e-05
610000	5475400	-1375	-0.00012936
610000	5475400	-1625	-0.000211781
610000	5475400	-1875	-0.000301399
610000	5475400	-2125	-0.000393534
610000	5475400	-2375	-0.000484351
610000	5475400	-2625	-0.00057084
610000	5475400	-2875	-0.000650764
610000	5475400	-3125	-0.000722589
610000	5475400	-3375	-0.000785379
610000	5475400	-3625	-0.000838697
610000	5475400	-3875	-0.000882494
610000	5475400	-4125	-0.000917018
610000	5475400	-4375	-0.000942725
610000	5475400	-4625	-0.000960213
610000	5475400	-4875	-0.000970167
610000	5475400	-5125	-0.000973308
610000	5475400	-5375	-0.000970368
610000	5475400	-5625	-0.000962065
610000	5475400	-5875	-0.000949083
610000	5475400	-6125	-0.000932064
610000	5475400	-6375	-0.000911606
610000	5475400	-6625	-0.000888255
610000	5475400	-6875	-0.000862512
610000	5475400	-7125	-0.000834831
610000	5475400	-7375	-0.00080563
610000	5475400	-7625	-0.000775291
610000	5475400	-7875	-0.000744172
610200	5475400	-125	0.000411921
610200	5475400	-375	0.000185903
610200	5475400	-625	7.21886e-05
610200	5475400	-875	2.47398e-05
610200	5475400	-1125	-3.70471e-05
610200	5475400	-1375	-0.000110486
610200	5475400	-1625	-0.000192414
610200	5475400	-1875	-0.000279417
610200	5475400	-2125	-0.000368147
610200	5475400	-2375	-0.000455586
610200	5475400	-2625	-0.000539201
610200	5475400	-2875	-0.000617009
610200	5475400	-3125	-0.000687571
610200	5475400	-3375	-0.000749953
610200	5475400	-3625	-0.000803648
610200	5475400	-3875	-0.000848505
610200	5475400	-4125	-0.000884649
610200	5475400	-4375	-0.000912411
610200	5475400	-4625	-0.000932271
610200	5475400	-4875	-0.000944803
610200	5475400	-5125	-0.000950634
610200	5475400	-5375	-0.000950417
610200	5475400	-5625	-0.000944803
610200	5475400	-5875	-0.000934424
610200	5475400	-6125	-0.000919886
610200	5475400	-6375	-0.000901753
610200	5475400	-6625	-0.000880556
610200	5475400	-6875	-0.000856782
610200	5475400	-7125	-0.000830881
610200	5475400	-7375	-0.000803269
610200	5475400	-7625	-0.000774335
610200	5475400	-7875	-0.000744442
610400	5475400	-125	0.000412162
610400	5475400	-375	0.000132767
610400	5475400	-625	2.33954e-05
610400	5475400	-875	-6.05653e-06
610400	5475400	-1125	-5.35928e-05
610400	5475400	-1375	-0.000115862
610400	5475400	-1625	-0.000188699
610400	5475400	-1875	-0.000267996
610400	5475400	-2125	-0.000350075
610400	5475400	-2375	-0.000431818
610400	5475400	-2625	-0.000510698
610400	5475400	-2875	-0.00058476
610400	5475400	-3125	-0.000652573
610400	5475400	-3375	-0.000713171
610400	5475400	-3625	-0.000765982
610400	5475400	-3875	-0.000810763
610400	5475400	-4125	-0.000847529
610400	5475400	-4375	-0.000876494
610400	5475400	-4625	-0.000898021
610400	5475400	-4875	-0.000912573
610400	5475400	-5125	-0.000920676
610400	5475400	-5375	-0.000922892
610400	5475400	-5625	-0.000919795
610400	5475400	-5875	-0.000911953
610400	5475400	-6125	-0.000899916
610400	5475400	-6375	-0.00088421
610400	5475400	-6625	-0.000865331
610400	5475400	-6875	-0.000843742
610400	5475400	-7125	-0.000819878
610400	5475400	-7375	-0.000794146
610400	5475400	-7625	-0.000766927
610400	5475400	-7875	-0.000738588
610600	5475400	-125	0.000320938
610600	5475400	-375	5.71021e-05
610600	5475400	-625	4.29851e-05
610600	5475400	-875	8.45145e-06
610600	5475400	-1125	-4.28987e-05
610600	5475400	-1375	-0.000106648
610600	5475400	-1625	-0.000178656
610600	5475400	-1875	-0.000255348
610600	5475400	-2125	-0.000333713
610600	5475400	-2375	-0.000411256
610600	5475400	-2625	-0.000485945
610600	5475400	-2875	-0.000556184
610600	5475400	-3125	-0.000620772
610600	5475400	-3375	-0.000678866
610600	5475400	-3625	-0.00072994
[truncated: 94,801 more rows]

## Sheet: Euler Depths from FTG
X	Y	Depth
611950	5476750	319.068
612050	5476750	259.785
612150	5476750	222.181
612250	5476750	198.724
612350	5476750	183.731
612450	5476750	184.634
612550	5476750	224.571
612650	5476750	220.957
612750	5476750	270.31
612850	5476750	270.14
612950	5476750	310.524
613050	5476750	297.95
615050	5476750	215.484
615150	5476750	236.847
615250	5476750	192.565
615350	5476750	192.989
615450	5476750	196.487
615550	5476750	233.53
615650	5476750	254.318
615750	5476750	285.547
615850	5476750	246.353
615950	5476750	326.556
616050	5476750	242.076
616150	5476750	252.083
616250	5476750	202.792
616950	5476750	327.532
617250	5476750	314.78
617350	5476750	333.922
617550	5476750	314.885
617650	5476750	278.181
618050	5476750	174.111
618150	5476750	243.207
618250	5476750	273.543
612050	5476850	217.97
612150	5476850	227.294
612250	5476850	222.764
612350	5476850	200.594
615150	5476850	254.22
615250	5476850	213.531
615350	5476850	211.844
615450	5476850	196.564
615550	5476850	218.715
615650	5476850	233.857
615750	5476850	278.347
615850	5476850	240.383
615950	5476850	310.633
616050	5476850	225.23
616150	5476850	222.499
616250	5476850	207.989
616350	5476850	146.786
616550	5476850	173.918
616950	5476850	263.871
617050	5476850	270.998
617150	5476850	292.59
617250	5476850	272.848
617350	5476850	304.599
617450	5476850	282.538
617550	5476850	270.25
617650	5476850	197.92
617750	5476850	206.342
618050	5476850	157.784
618150	5476850	216.444
618250	5476850	230.721
612050	5476950	166.834
612150	5476950	188.915
612250	5476950	201.564
612350	5476950	239.47
612450	5476950	198.469
615150	5476950	334.069
615250	5476950	244.796
615350	5476950	232.039
615450	5476950	192.03
615550	5476950	202.764
615650	5476950	208.275
615750	5476950	236.919
615850	5476950	195.867
615950	5476950	304.124
616050	5476950	228.894
616150	5476950	218.765
616250	5476950	215.881
616350	5476950	181.546
616450	5476950	125.053
616550	5476950	171.279
616650	5476950	164.2
616950	5476950	218.902
617050	5476950	206.472
617150	5476950	213.6
617250	5476950	206.164
617350	5476950	239.362
617450	5476950	221.474
617650	5476950	210.316
617750	5476950	230.07
618050	5476950	205.146
618150	5476950	259.72
612050	5477050	98.3471
612150	5477050	100.171
612250	5477050	145.063
612350	5477050	231.815
612450	5477050	235.2
612550	5477050	212.491
612650	5477050	151.435
612850	5477050	216.773
612950	5477050	309.423
615550	5477050	213.29
615650	5477050	209.907
615750	5477050	236.95
615850	5477050	192.937
615950	5477050	310.577
616050	5477050	265.963
616150	5477050	250.061
616250	5477050	225.007
616350	5477050	196.717
616450	5477050	147.798
616550	5477050	163.257
616650	5477050	177.032
616750	5477050	307.518
616950	5477050	166.441
617050	5477050	110.596
617550	5477050	254.191
618250	5477050	179.526
612050	5477150	132.711
612150	5477150	129.844
612250	5477150	158.176
612350	5477150	223.518
612450	5477150	219.517
612550	5477150	204.204
612650	5477150	153.398
612750	5477150	161.215
612850	5477150	195.919
612950	5477150	316.212
613050	5477150	311.516
613150	5477150	319.952
615650	5477150	283.714
615750	5477150	326.417
615850	5477150	207.93
615950	5477150	255.328
616050	5477150	241.323
616150	5477150	249.784
616250	5477150	229.969
616350	5477150	229.037
616450	5477150	178.473
616550	5477150	191.215
616650	5477150	201.135
616750	5477150	343.294
617350	5477150	134.842
617450	5477150	192.995
617550	5477150	276.253
617650	5477150	248.011
612450	5477250	204.643
612550	5477250	223.362
612650	5477250	184.978
612750	5477250	203.003
612850	5477250	183.551
612950	5477250	237.258
614250	5477250	378.315
615750	5477250	353.312
615850	5477250	237.507
615950	5477250	254.329
616050	5477250	221.456
616150	5477250	216.464
616250	5477250	215.348
616350	5477250	230.769
616450	5477250	188.636
616550	5477250	184.522
617150	5477250	191.726
617250	5477250	197.601
617350	5477250	208.068
617450	5477250	211.011
617550	5477250	244.604
617650	5477250	243.783
617750	5477250	266.138
612450	5477350	188.872
612550	5477350	225.598
612650	5477350	198.255
612750	5477350	228.742
614250	5477350	389.528
615850	5477350	329.173
615950	5477350	317.445
616250	5477350	181.31
616350	5477350	181.495
616450	5477350	145.095
616850	5477350	199.809
616950	5477350	219.761
617050	5477350	194.206
617150	5477350	198.124
617250	5477350	201.605
617350	5477350	216.873
617450	5477350	203.747
617550	5477350	233.354
617650	5477350	229.647
617750	5477350	299.01
617850	5477350	288.347
612450	5477450	208.843
612550	5477450	227.578
612650	5477450	212.112
612750	5477450	216.497
614350	5477450	392.706
614450	5477450	344.508
614550	5477450	388.869
616350	5477450	198.655
616550	5477450	228.286
616650	5477450	242.85
616750	5477450	239.509
616850	5477450	214.364
616950	5477450	211.855
617050	5477450	192.957
617150	5477450	223.01
617250	5477450	217.949
617350	5477450	242.377
617450	5477450	228.615
617550	5477450	271.575
617650	5477450	241.489
617750	5477450	281.166
617850	5477450	267.661
617950	5477450	272.51
612250	5477550	176.031
612350	5477550	222.459
612650	5477550	232.242
612750	5477550	237.797
613150	5477550	299.489
613250	5477550	271.066
613350	5477550	250.845
614450	5477550	368.862
614550	5477550	369.109
614750	5477550	395.555
614850	5477550	310.63
615050	5477550	313.481
616450	5477550	197.015
616550	5477550	260.515
616650	5477550	244.869
616750	5477550	227.429
616850	5477550	189.898
616950	5477550	173.343
617050	5477550	171.837
617150	5477550	189.446
617250	5477550	176.858
617350	5477550	244.359
617450	5477550	256.117
617550	5477550	281.73
617650	5477550	265.651
617750	5477550	303.245
617850	5477550	269.983
617950	5477550	238.899
611850	5477650	146.443
612250	5477650	180.76
612350	5477650	207.904
612750	5477650	209.082
613050	5477650	218.662
613150	5477650	319.25
613250	5477650	303.259
613350	5477650	264.338
613450	5477650	202.503
613550	5477650	197.234
614650	5477650	316.57
615050	5477650	304.988
616250	5477650	127.2
616450	5477650	134.135
616550	5477650	208.886
616650	5477650	214.875
616750	5477650	229.939
616850	5477650	183.761
616950	5477650	155.064
617050	5477650	158.674
617150	5477650	190.114
617250	5477650	187.068
617350	5477650	276.475
617450	5477650	324.315
617550	5477650	301.455
617650	5477650	275.432
617750	5477650	281.764
617850	5477650	240.245
617950	5477650	191.301
618150	5477650	162.404
618250	5477650	118.143
611650	5477750	166.062
611750	5477750	182.997
611850	5477750	189.833
611950	5477750	201.462
612250	5477750	211.459
612350	5477750	253.985
612450	5477750	198.05
612650	5477750	205.1
612750	5477750	229.041
613150	5477750	321.528
613250	5477750	297.921
613350	5477750	257.465
613450	5477750	212.226
613550	5477750	223.483
613650	5477750	255.763
614950	5477750	282.287
615050	5477750	300.338
615150	5477750	351.473
615250	5477750	373.14
616250	5477750	183.295
616350	5477750	155.467
616450	5477750	154.201
616550	5477750	197.403
616650	5477750	214.069
616750	5477750	258.712
616850	5477750	189.855
616950	5477750	144.921
617150	5477750	205.142
617250	5477750	221.981
617450	5477750	255.167
617550	5477750	277.177
617650	5477750	246.998
618150	5477750	174.969
618250	5477750	142.672
618350	5477750	200.998
618450	5477750	284.144
618550	5477750	317.877
611650	5477850	151.348
611750	5477850	159.498
611850	5477850	162.821
611950	5477850	209.519
612250	5477850	186.051
612350	5477850	233.04
612450	5477850	206.266
612550	5477850	193.412
612650	5477850	143.678
612750	5477850	134.541
613150	5477850	313.24
613250	5477850	284.54
613350	5477850	257.852
613450	5477850	218.31
613550	5477850	235.384
613650	5477850	266.106
614950	5477850	308.956
615050	5477850	305.431
615150	5477850	332.556
615250	5477850	327.993
615350	5477850	353.587
615650	5477850	327.421
616250	5477850	272.225
616350	5477850	229.937
616450	5477850	184.914
616550	5477850	228.836
616650	5477850	238.419
616750	5477850	254.393
616850	5477850	200.866
616950	5477850	180.36
617050	5477850	175.774
617350	5477850	172.939
617550	5477850	234.277
617650	5477850	242.144
618150	5477850	184.479
618250	5477850	162.688
618350	5477850	211.391
618450	5477850	305.164
611650	5477950	137.797
611750	5477950	161.041
611950	5477950	254.107
612050	5477950	257.273
612250	5477950	230.233
612350	5477950	286.988
612450	5477950	258.172
612550	5477950	235.115
612650	5477950	156.874
612750	5477950	146.559
612850	5477950	155.217
613150	5477950	303.819
613250	5477950	276.758
613350	5477950	262.035
613450	5477950	254.873
613550	5477950	306.955
613650	5477950	325.787
614950	5477950	263.452
615050	5477950	295.953
615150	5477950	335.832
615650	5477950	283.371
615750	5477950	309.691
616250	5477950	291.396
616350	5477950	242.638
616450	5477950	212.849
616550	5477950	266.153
616650	5477950	227.843
616750	5477950	215.078
616850	5477950	201.345
616950	5477950	212.565
617050	5477950	194.3
617250	5477950	155.924
617550	5477950	221.618
617650	5477950	228.326
617750	5477950	256.96
618250	5477950	157.278
618350	5477950	203.588
618450	5477950	297.769
612250	5478050	270.406
612350	5478050	306.965
612450	5478050	257.346
612550	5478050	226.855
612650	5478050	187.568
612750	5478050	233.39
612850	5478050	227.852
612950	5478050	243.048
613250	5478050	264.882
613350	5478050	276.749
613450	5478050	250.876
613550	5478050	305.227
613650	5478050	327.34
614850	5478050	279.889
614950	5478050	239.267
615050	5478050	259.653
615650	5478050	243.368
615750	5478050	254.189
615850	5478050	318.664
616050	5478050	378.649
616150	5478050	378.205
616250	5478050	301.889
616350	5478050	262.357
616450	5478050	245.593
616550	5478050	294.808
616650	5478050	217.349
616750	5478050	200.602
616850	5478050	204.245
616950	5478050	228.105
617050	5478050	201.025
617150	5478050	244.03
617250	5478050	150.616
617550	5478050	231.771
617650	5478050	225.246
617750	5478050	246.693
617850	5478050	233.501
617950	5478050	290.441
618050	5478050	275.303
618150	5478050	281.412
618250	5478050	230.085
618350	5478050	225.985
618450	5478050	272.611
612150	5478150	321.387
612250	5478150	205.43
612350	5478150	215.582
612450	5478150	217.537
612550	5478150	205.371
612650	5478150	162.976
612750	5478150	243.832
612850	5478150	254.214
612950	5478150	277.285
613050	5478150	253.009
613250	5478150	218.497
613350	5478150	270.372
613450	5478150	262.673
613550	5478150	234.355
614850	5478150	234.882
614950	5478150	187.59
615050	5478150	208.349
616250	5478150	400.051
616350	5478150	334.649
616550	5478150	285.624
616650	5478150	200.979
616750	5478150	187.997
616850	5478150	193.636
616950	5478150	213.632
617050	5478150	185.432
617150	5478150	242.418
617250	5478150	147.383
617450	5478150	126.282
617550	5478150	220.216
617650	5478150	212.958
617750	5478150	246.901
617850	5478150	259.276
617950	5478150	326.151
618050	5478150	314.952
618150	5478150	301.652
618250	5478150	260.552
618350	5478150	267.203
611650	5478250	144.52
611750	5478250	142.69
611850	5478250	139.712
611950	5478250	256.927
612050	5478250	243.368
612150	5478250	278.21
612250	5478250	184.253
612350	5478250	185.468
612450	5478250	201.048
612550	5478250	207.525
612650	5478250	160.285
612750	5478250	235.223
612850	5478250	269.246
612950	5478250	307.199
613050	5478250	267.82
613350	5478250	260.944
613450	5478250	241.752
615650	5478250	289.759
615750	5478250	320.306
616650	5478250	185.492
616750	5478250	173.92
616850	5478250	178.083
616950	5478250	196.306
617050	5478250	177.332
617150	5478250	267.125
617250	5478250	165.297
617450	5478250	161.381
617550	5478250	234.223
617650	5478250	213.899
617750	5478250	306.008
617850	5478250	329.058
617950	5478250	343.547
618050	5478250	293.924
618150	5478250	315.965
618250	5478250	263.093
618350	5478250	246.867
618450	5478250	262.34
611650	5478350	164.89
611750	5478350	173.732
611850	5478350	151.971
611950	5478350	201.167
612050	5478350	203.754
612150	5478350	234.008
612250	5478350	186.163
612350	5478350	182.399
612450	5478350	206.845
612550	5478350	257.091
612650	5478350	231.716
612850	5478350	334.501
612950	5478350	367.525
613350	5478350	235.207
613450	5478350	223.329
613550	5478350	213.581
613650	5478350	226.66
613750	5478350	332.248
613850	5478350	232.059
613950	5478350	199.205
614950	5478350	220.423
615050	5478350	195.029
615150	5478350	194.28
615250	5478350	180.969
615350	5478350	266.739
615550	5478350	318.484
615650	5478350	355.039
615750	5478350	369.693
615850	5478350	341.473
615950	5478350	359.716
616650	5478350	189.478
616750	5478350	183.41
616850	5478350	183.282
616950	5478350	195.887
617050	5478350	190.824
617150	5478350	270.27
617250	5478350	168.546
617450	5478350	194.983
617550	5478350	248.563
617650	5478350	220.311
617750	5478350	348.091
617850	5478350	335.876
617950	5478350	313.954
618050	5478350	277.795
618150	5478350	316.598
618250	5478350	253.346
618350	5478350	215.04
618450	5478350	212.884
611650	5478450	199.759
611750	5478450	205.786
611850	5478450	146.526
611950	5478450	160.33
612050	5478450	180.605
612150	5478450	234.382
612250	5478450	208.374
612350	5478450	208.434
612450	5478450	191.668
612550	5478450	251.323
613050	5478450	347.264
613150	5478450	274.115
613250	5478450	157.933
613350	5478450	186.167
613450	5478450	206.017
613550	5478450	224.021
613650	5478450	221.057
613750	5478450	314.861
613850	5478450	245.041
613950	5478450	234.224
615050	5478450	268.992
615150	5478450	221.99
615250	5478450	139.536
615350	5478450	232.319
615450	5478450	246.153
615550	5478450	310.746
615650	5478450	350.538
615750	5478450	379.73
615850	5478450	344.18
615950	5478450	315.661
616750	5478450	274.575
616850	5478450	277.797
616950	5478450	302.019
617050	5478450	257.949
617150	5478450	286.052
617250	5478450	188.643
617350	5478450	169.771
617450	5478450	246.674
617550	5478450	298.913
617650	5478450	266.291
617750	5478450	339.628
617850	5478450	327.441
617950	5478450	338.104
618050	5478450	310.074
618150	5478450	293.593
618250	5478450	224.789
618350	5478450	227.142
612150	5478550	259.188
612250	5478550	253.298
612350	5478550	298.014
612450	5478550	278.499
612550	5478550	285.145
612650	5478550	277.035
613150	5478550	376.397
613250	5478550	225.838
613350	5478550	207.309
613450	5478550	216.107
613550	5478550	242.566
613650	5478550	237.199
613750	5478550	348.536
613850	5478550	229.685
613950	5478550	217.177
614050	5478550	147.886
614950	5478550	388.374
615050	5478550	319.968
615150	5478550	276.448
615250	5478550	162.358
615450	5478550	209.528
615550	5478550	312.39
615650	5478550	317.333
615750	5478550	339.873
615850	5478550	320.97
615950	5478550	244.887
616750	5478550	280.269
616850	5478550	317.747
617050	5478550	312.753
617150	5478550	310.079
617250	5478550	231.014
617350	5478550	240.876
617450	5478550	322.457
617550	5478550	361.559
617650	5478550	289.883
617750	5478550	306.595
617850	5478550	300.276
617950	5478550	306.45
618050	5478550	275.281
618150	5478550	272.948
618250	5478550	221.173
618350	5478550	233.106
611750	5478650	257.582
612050	5478650	204.959
612150	5478650	272.482
612250	5478650	293.285
613050	5478650	386.829
613150	5478650	365.531
613250	5478650	298.925
613350	5478650	285.94
613450	5478650	259.012
613550	5478650	271.193
613650	5478650	272.729
613750	5478650	304.244
613850	5478650	182.593
613950	5478650	170.93
614050	5478650	165.214
614250	5478650	290.599
615350	5478650	236.616
615550	5478650	327.072
615650	5478650	304.573
615750	5478650	323.134
615850	5478650	288.825
616750	5478650	258.863
616850	5478650	294.749
616950	5478650	311.537
617050	5478650	249.05
617150	5478650	227.938
617250	5478650	181.016
617350	5478650	224.937
617450	5478650	294.209
617550	5478650	354.824
617650	5478650	288.884
617750	5478650	306.45
617850	5478650	301.156
617950	5478650	292.167
618050	5478650	243.19
618150	5478650	233.032
618250	5478650	205.482
618350	5478650	213.876
611650	5478750	224.835
611750	5478750	228.036
612050	5478750	188.22
612150	5478750	291.044
612250	5478750	285.624
612450	5478750	356.217
612550	5478750	362.864
612650	5478750	370.127
612850	5478750	362.376
612950	5478750	379.429
613050	5478750	322.323
613150	5478750	299.276
613250	5478750	285.258
613350	5478750	324.578
613450	5478750	288.126
613550	5478750	262.542
613650	5478750	233.498
613750	5478750	280.575
613850	5478750	178.09
613950	5478750	159.397
614050	5478750	167.495
614150	5478750	215.664
614250	5478750	256.773
615550	5478750	380.089
615650	5478750	284.445
615750	5478750	315.057
616750	5478750	304.699
616850	5478750	271.668
616950	5478750	268.035
617050	5478750	224.964
617150	5478750	217.666
617250	5478750	165.055
617350	5478750	178.035
617450	5478750	226.766
617550	5478750	311.332
617650	5478750	257.993
617750	5478750	276.092
617850	5478750	272.369
617950	5478750	279.749
618050	5478750	230.287
618150	5478750	198.761
618250	5478750	182.502
618350	5478750	199.802
611650	5478850	187.845
611750	5478850	196.638
611850	5478850	181.038
611950	5478850	184.381
612050	5478850	208.37
612150	5478850	330.954
612350	5478850	341.25
612450	5478850	307.435
612550	5478850	301.736
612650	5478850	286.69
612750	5478850	369.261
612850	5478850	365.284
613150	5478850	303.049
613250	5478850	282.8
613350	5478850	321.206
613450	5478850	302.225
613550	5478850	283.331
613750	5478850	279.983
613850	5478850	170.657
613950	5478850	156.877
614050	5478850	165.282
614250	5478850	231.403
616750	5478850	302.059
616850	5478850	223.606
616950	5478850	227.396
617050	5478850	201.663
617150	5478850	214.306
617250	5478850	209.548
617350	5478850	241.733
617450	5478850	252.555
617550	5478850	321.522
617650	5478850	244.734
617750	5478850	248.692
617850	5478850	243.082
617950	5478850	255.606
618050	5478850	225.447
618150	5478850	227.872
618250	5478850	213.676
618350	5478850	198.43
611650	5478950	176.549
611750	5478950	179.63
611850	5478950	158.155
612150	5478950	281.19
612250	5478950	292.548
612350	5478950	343.457
612450	5478950	289.379
612550	5478950	273.634
612650	5478950	241.689
612750	5478950	278.623
612850	5478950	251.451
613050	5478950	264.195
613150	5478950	370.354
613250	5478950	327.981
613850	5478950	173.37
613950	5478950	172.735
614050	5478950	173.253
614150	5478950	180.218
614250	5478950	214.531
616750	5478950	353.855
616850	5478950	261.993
616950	5478950	253.242
617050	5478950	200.828
617150	5478950	188.645
617250	5478950	203.263
617350	5478950	277.979
617450	5478950	316.099
617650	5478950	213.79
617750	5478950	202.966
617850	5478950	198.618
617950	5478950	209.426
618050	5478950	211.932
618150	5478950	288.969
618250	5478950	249.243
618350	5478950	235.222
618450	5478950	223.454
611650	5479050	167.369
611750	5479050	152.825
611850	5479050	118.559
612150	5479050	239.882
612250	5479050	297.095
612350	5479050	359.13
612450	5479050	309.043
612550	5479050	291.009
612650	5479050	245.579
612750	5479050	259.388
612850	5479050	190.661
613050	5479050	230.961
613150	5479050	319.183
613250	5479050	261.106
613550	5479050	243.248
613850	5479050	191.652
613950	5479050	183.508
614050	5479050	190.964
614150	5479050	245.624
614250	5479050	230.292
614350	5479050	299.336
616750	5479050	381.465
616850	5479050	317.423
616950	5479050	318.909
617050	5479050	263.893
617150	5479050	235.524
617250	5479050	215.25
617350	5479050	234.034
617450	5479050	282.117
617650	5479050	250.731
617750	5479050	248.424
617850	5479050	224.8
617950	5479050	227.796
618050	5479050	237.795
618150	5479050	291.562
618250	5479050	255.046
618350	5479050	247.222
618450	5479050	233.268
612250	5479150	263.956
612350	5479150	276.829
612450	5479150	254.854
612550	5479150	255.225
612650	5479150	214.494
612750	5479150	230.742
612850	5479150	151.794
612950	5479150	141.259
613050	5479150	178.092
613150	5479150	281.227
613250	5479150	246.703
613350	5479150	253.061
613450	5479150	218.502
613550	5479150	197.7
613650	5479150	166.653
613750	5479150	230.711
613850	5479150	138.983
613950	5479150	134.809
614050	5479150	185.395
614150	5479150	316.067
614250	5479150	318.841
614350	5479150	326.598
614450	5479150	306.423
616850	5479150	1059.96
616950	5479150	1057.4
617050	5479150	1066.11
617150	5479150	320.424
617250	5479150	304.761
617350	5479150	269.83
617450	5479150	200.193
617550	5479150	300.031
617650	5479150	204.743
617750	5479150	217.047
617850	5479150	198.044
617950	5479150	203.357
618050	5479150	234.816
618150	5479150	342.204
618250	5479150	330.327
618350	5479150	319.805
618450	5479150	274.999
611950	5479250	186.085
612250	5479250	239.076
612650	5479250	148.851
612950	5479250	115.55
613050	5479250	149.919
613150	5479250	244.398
613850	5479250	134.616
613950	5479250	141.934
614050	5479250	174.555
614150	5479250	248.43
614250	5479250	267.952
614350	5479250	330.806
614450	5479250	320.082
614550	5479250	320.463
614650	5479250	235.037
617050	5479250	1057.57
617150	5479250	304.061
617250	5479250	271.883
617350	5479250	318.523
617450	5479250	285.042
617550	5479250	217.737
617650	5479250	134.5
617750	5479250	129.67
618050	5479250	202.19
618150	5479250	302.194
618250	5479250	291.11
618350	5479250	337.089
618450	5479250	324.449
611850	5479350	262.725
611950	5479350	243.669
612050	5479350	251.095
612150	5479350	352.616
613050	5479350	140.537
613150	5479350	182.693
613250	5479350	113.712
613850	5479350	183.463
613950	5479350	185.18
614050	5479350	197.523
614150	5479350	257.83
614250	5479350	261.103
614350	5479350	288.675
614450	5479350	256.048
614550	5479350	295.493
614650	5479350	237.711
617150	5479350	307.557
617250	5479350	267.291
617350	5479350	338.542
617450	5479350	281.118
617550	5479350	272.971
617650	5479350	192.588
617750	5479350	163.026
617850	5479350	111.339
617950	5479350	125.09
618050	5479350	175.952
618150	5479350	232.915
618250	5479350	235.589
618350	5479350	278.059
618450	5479350	273.32
611750	5479450	313.796
611850	5479450	279.068
611950	5479450	277.462
612050	5479450	260.478
612150	5479450	339.129
612250	5479450	220.909
612450	5479450	191.734
612550	5479450	223.499
612650	5479450	214.778
612750	5479450	291.317
612950	5479450	239.829
613050	5479450	184.088
613150	5479450	181.228
613250	5479450	115.369
613350	5479450	108.397
613850	5479450	285.595
613950	5479450	291.582
614050	5479450	245.612
614150	5479450	259.942
614550	5479450	307.306
614650	5479450	235.047
617150	5479450	273.452
617250	5479450	274.242
617350	5479450	298.912
617450	5479450	198.878
617550	5479450	227.128
618050	5479450	145.464
618150	5479450	245.352
618250	5479450	256.765
618350	5479450	259.543
618450	5479450	235.713
611750	5479550	309.364
611850	5479550	262.294
611950	5479550	241.964
612050	5479550	231.933
612250	5479550	254.639
612350	5479550	281.104
612450	5479550	260.502
612550	5479550	208.295
612650	5479550	232.138
612750	5479550	229.984
612850	5479550	168.122
612950	5479550	194.249
613050	5479550	169.105
613150	5479550	204.908
613750	5479550	304.449
613850	5479550	352.588
613950	5479550	375.119
614050	5479550	269.636
614550	5479550	237.189
614650	5479550	291.701
617250	5479550	278.984
617350	5479550	280.887
617450	5479550	205.691
617550	5479550	228.332
618050	5479550	163.624
618150	5479550	271.823
618250	5479550	269.666
618350	5479550	293.789
618450	5479550	281.134
611750	5479650	244.633
611950	5479650	156.44
612450	5479650	259.788
612550	5479650	323.058
612650	5479650	331.576
612750	5479650	249.275
612850	5479650	170.977
612950	5479650	169.489
613050	5479650	177.941
613150	5479650	204.018
613250	5479650	200.281
613850	5479650	373.377
613950	5479650	354.011
614550	5479650	272.586
617250	5479650	254.075
617350	5479650	286.16
617450	5479650	258.861
618050	5479650	195.01
618150	5479650	293.827
618250	5479650	280.857
618350	5479650	305.27
618450	5479650	278.258
611650	5479750	211.024
612450	5479750	243.379
612550	5479750	360.934
612750	5479750	245.186
612850	5479750	167.585
612950	5479750	173.395
613050	5479750	176.827
613150	5479750	165.831
617250	5479750	214.116
617350	5479750	269.765
617450	5479750	281.758
617550	5479750	307.171
618150	5479750	344.757
618250	5479750	303.901
618350	5479750	314.004
618450	5479750	286.395
618550	5479750	290.96
611650	5479850	246.985
611750	5479850	245.113
611850	5479850	252.801
611950	5479850	277.266
612050	5479850	260.247
612150	5479850	279.141
612250	5479850	221.773
612350	5479850	216.117
612450	5479850	270.746
612550	5479850	361.967
612750	5479850	217.813
612850	5479850	203.308
612950	5479850	219.097
613050	5479850	216.583
613150	5479850	183.067
613750	5479850	1812.56
617150	5479850	197.318
617250	5479850	197.718
617350	5479850	245.627
617450	5479850	264.345
617550	5479850	289.237
617650	5479850	231.163
618350	5479850	299.093
618450	5479850	291.347
611650	5479950	306.584
611750	5479950	334.451
611950	5479950	395.693
612050	5479950	280.825
612150	5479950	292.111
612250	5479950	246.135
612350	5479950	243.116
612450	5479950	273.508
612850	5479950	240.631
612950	5479950	241.883
613050	5479950	218.996
617150	5479950	286.715
617250	5479950	229.497
617350	5479950	251.788
617450	5479950	263.205
617550	5479950	290.792
617650	5479950	236.082
618450	5479950	309.921
611650	5480050	253.152
611750	5480050	237.158
611850	5480050	236.698
611950	5480050	271.931
612050	5480050	245.835
612150	5480050	284.018
612250	5480050	247.481
612350	5480050	241.583
612450	5480050	231.516
612850	5480050	368.602
612950	5480050	346.401
617250	5480050	383.837
617350	5480050	315.114
617450	5480050	246.96
617550	5480050	292.7
617650	5480050	247.757
618450	5480050	240.864
611750	5480150	134.354
611950	5480150	270.539
612050	5480150	282.11
612150	5480150	330.373
612250	5480150	261.849
612650	5480150	263.31
617450	5480150	274.421
617650	5480150	282.714
617850	5480150	171.949
617950	5480150	261.95
611650	5480250	181.324
611750	5480250	203.19
611850	5480250	193.854
611950	5480250	324.259
612050	5480250	330.351
612150	5480250	371.728
614150	5480250	1841.14
617450	5480250	364.533
617650	5480250	333.375
617850	5480250	226.61
617950	5480250	304.915
618350	5480250	217.706
618450	5480250	186.339
611650	5480350	274.491
611750	5480350	300.896
611850	5480350	282.101
612050	5480350	378.232
612250	5480350	341.625
617350	5480350	394.089
617450	5480350	405.505
617550	5480350	403.94
618350	5480350	313.549
618450	5480350	262.465
611750	5480450	383.884
611850	5480450	340.731
612050	5480450	396.56
617450	5480450	319.218
618450	5480450	230.399
612050	5480550	371.928
612150	5480550	413.8
613650	5480550	1726.9
617850	5480550	265.802
617950	5480550	309.2
611850	5480650	248.823
611950	5480650	267.81
612050	5480650	318.208
612650	5480650	1976.62
614550	5480650	1874.22
614650	5480650	1911.23
617750	5480650	224.979
617850	5480650	243.128
617950	5480650	294.59
611850	5480750	174.842
611950	5480750	203.137
612050	5480750	254.982
612150	5480750	350.936
612450	5480750	331.969
612550	5480750	329.885
614450	5480750	1842
614550	5480750	1877.5
614650	5480750	1913.65
617250	5480750	336.165
617650	5480750	190.679
617750	5480750	190.139
617850	5480750	213.285
617950	5480750	285.905
618050	5480750	300.274
611850	5480850	135.478
611950	5480850	168.289
612050	5480850	214.848
612150	5480850	308.448
612450	5480850	312.97
612550	5480850	307.832
614450	5480850	1861.63
614550	5480850	1892.59
614650	5480850	1925.01
617450	5480850	334.341
617550	5480850	354.991
617650	5480850	252.27
617750	5480850	214.195
617850	5480850	222.68
617950	5480850	310.156
618050	5480850	295.933
618150	5480850	369.608
611750	5480950	161.925
611850	5480950	181.171
611950	5480950	167.669
612050	5480950	151.019
612450	5480950	272.517
612550	5480950	263.792
613450	5480950	1867.69
613550	5480950	1801.75
613650	5480950	1745.56
613850	5480950	1697.49
613950	5480950	1708.68
617450	5480950	377.337
617550	5480950	380.588
617650	5480950	289.056
617750	5480950	236.047
617850	5480950	240.426
617950	5480950	305.158
618050	5480950	289.317
618150	5480950	305.795
618250	5480950	239.479
618350	5480950	255.851
618450	5480950	228.216
611850	5481050	258.729
611950	5481050	276.636
612050	5481050	214.336
613350	5481050	1931.68
613550	5481050	1821.77
613650	5481050	1775.21
613750	5481050	1747.9
613850	5481050	1743.01
613950	5481050	1759.79
615750	5481050	1864.14
617450	5481050	391.639
617550	5481050	410.146
617650	5481050	337.877
617750	5481050	291.94
617850	5481050	273.215
617950	5481050	296.013
618050	5481050	279.581
618150	5481050	315.926
618250	5481050	242.133
618350	5481050	243.998
618450	5481050	236.956
611850	5481150	195.466
611950	5481150	240.875
612050	5481150	217.372
612150	5481150	196.182
613350	5481150	1940.7
613650	5481150	1809.79
613750	5481150	1789.74
613850	5481150	1791.35
617450	5481150	394.84
617650	5481150	382.367
617750	5481150	338.68
617850	5481150	291.15
617950	5481150	272.225
618050	5481150	248.168
618150	5481150	319.937
618250	5481150	250.43
618350	5481150	230.39
618450	5481150	235.106
611950	5481250	237.147
612050	5481250	228.251
612150	5481250	244.274
612250	5481250	246.319
614450	5481250	2045.16
614550	5481250	2052.95
615750	5481250	1978.8
615850	5481250	1931.76
617750	5481250	381.623
617850	5481250	303.311
617950	5481250	259.657
618050	5481250	220.185
618150	5481250	281.916
618250	5481250	244.824
618350	5481250	239.741
618450	5481250	256.109
611950	5481350	274.53
612050	5481350	277.642
612150	5481350	296.734
612250	5481350	303.676
612350	5481350	297.742
614450	5481350	2112.91
614550	5481350	2118.37
614650	5481350	2126.97
614850	5481350	2175.24
615650	5481350	2067.84
615750	5481350	2017.2
615850	5481350	1964.2
615950	5481350	1906.16
616050	5481350	1847.02
617850	5481350	358.34
617950	5481350	302.223
618050	5481350	251.98
618150	5481350	293.495
618250	5481350	275.063
611850	5481450	320.289
612250	5481450	311.792
612350	5481450	318.422
614450	5481450	2171.92
614550	5481450	2177.74
614650	5481450	2185.32
614850	5481450	2226.82
614950	5481450	2259.58
615350	5481450	262.466
615650	5481450	2081.74
615750	5481450	2033.68
615850	5481450	1980.02
615950	5481450	1918.15
616050	5481450	1853.19
616150	5481450	1793.77
616250	5481450	1747.1
616350	5481450	1714.59
617950	5481450	369.327
618050	5481450	303.108
618250	5481450	299.961
612350	5481550	307.562
614550	5481550	2219.4
614650	5481550	2229.51
614750	5481550	2244.29
614850	5481550	2264.5
614950	5481550	2286.1
615350	5481550	316.447
615450	5481550	359.91
615550	5481550	2108.87
615650	5481550	2067.57
615750	5481550	2028.02
615850	5481550	1978.5
615950	5481550	1916.67
616050	5481550	1849.1
616150	5481550	1786.32
616250	5481550	1737.24
617950	5481550	408.141
618050	5481550	303.072
618150	5481550	219.873
618250	5481550	196.394
618350	5481550	212.798
611750	5481650	313.775
611850	5481650	217.19
614250	5481650	2149.23
614350	5481650	2192.28
614450	5481650	2222.04
614550	5481650	2242.5
614650	5481650	2258.75
614750	5481650	2273.13
614850	5481650	2284.92
615250	5481650	274.647
615550	5481650	2057.86
615650	5481650	2032.39
615750	5481650	2005.53
615850	5481650	1963.09
615950	5481650	1903.71
616050	5481650	1835.93
616150	5481650	1772.05
616250	5481650	1722.15
616350	5481650	1689.09
618050	5481650	334.772
618150	5481650	235.488
618250	5481650	186.582
618350	5481650	182.494
611650	5481750	342.904
611750	5481750	301.018
611850	5481750	250.972
611950	5481750	254.959
614250	5481750	2128.02
614350	5481750	2182.95
614450	5481750	2227.95
614550	5481750	2261.77
614650	5481750	2284.37
614750	5481750	2294.97
614850	5481750	2292.94
615150	5481750	2197.38
615250	5481750	2134.82
615350	5481750	2069.16
615450	5481750	2018.32
615550	5481750	1994.5
615650	5481750	1988.25
615750	5481750	1975.53
618150	5481750	299.584
618250	5481750	221.853
618350	5481750	180.843
611650	5481850	337.65
611750	5481850	319.998
611850	5481850	301.788
611950	5481850	327.477
612050	5481850	272.601
612150	5481850	301.769
614250	5481850	2118.79
614350	5481850	2189.85
614450	5481850	2251.83
614550	5481850	2296.98
614650	5481850	230.892
614750	5481850	251.034
614850	5481850	2296.76
615150	5481850	2128.53
615250	5481850	2050.53
615550	5481850	1935.32
615650	5481850	1948.83
617950	5481850	391.383
618050	5481850	373.379
618150	5481850	322.472
618250	5481850	265.32
618350	5481850	220.068
611650	5481950	338.426
611750	5481950	320.32
611850	5481950	304.807
611950	5481950	330.142
612050	5481950	304.91
612150	5481950	324.143
612250	5481950	328.432
612350	5481950	350.634
614150	5481950	2056.58
614250	5481950	2139.94
614350	5481950	2228.84
614450	5481950	323.011
614550	5481950	296.592
614650	5481950	238.79
614750	5481950	232.442
615050	5481950	2154.74
615150	5481950	2065.42
615250	5481950	1976.13
615550	5481950	1895.61
615650	5481950	1926
617950	5481950	357.898
618050	5481950	325.212
618150	5481950	348.527
618250	5481950	313.243
611850	5482050	340.626
611950	5482050	345.092
612050	5482050	246.74
612150	5482050	225.986
612350	5482050	331.012
612450	5482050	349.474
613150	5482050	379.092
613250	5482050	345.378
613350	5482050	377.742
613450	5482050	389.13
613750	5482050	241.262
613950	5482050	1992.99
614250	5482050	2185.76
614350	5482050	2289.19
614450	5482050	305.924
614550	5482050	279.741
614650	5482050	239.701
614750	5482050	228.749
615150	5482050	2016.43
615250	5482050	1922.77
618050	5482050	346.058
618150	5482050	367.396
611750	5482150	327.369
611850	5482150	241.685
611950	5482150	252.442
612050	5482150	197.087
612350	5482150	301.225
612450	5482150	278.635
612550	5482150	275.659
613050	5482150	283.113
613150	5482150	279.02
613450	5482150	377.216
613550	5482150	347.479
613650	5482150	211.549
613750	5482150	172.921
614450	5482150	282.411
614550	5482150	304.545
615150	5482150	1983.66
616850	5482150	1578.5
611850	5482250	216.385
611950	5482250	234.299
613350	5482250	191.345
613450	5482250	174.462
613550	5482250	172.246
613650	5482250	164.415
613750	5482250	166.655
613850	5482250	136.827
611850	5482350	217.96
611950	5482350	197.311
612050	5482350	139.425
612150	5482350	138.417
612250	5482350	166.005
612350	5482350	238.833
612450	5482350	154.728
613250	5482350	101.411
613350	5482350	96.9773
613450	5482350	107.401
613550	5482350	171.541
613650	5482350	206.003
613750	5482350	231.545
613850	5482350	220.616
615150	5482350	1947.74
617050	5482350	1577.78
617150	5482350	295.541
618350	5482350	386.244
618450	5482350	399.689
611850	5482450	213.817
611950	5482450	180.667
612050	5482450	158.352
612150	5482450	162.955
612250	5482450	162.326
612350	5482450	207.801
612450	5482450	153.838
612550	5482450	135.317
612650	5482450	1649.07
612750	5482450	188.441
612850	5482450	176.816
612950	5482450	223.251
613050	5482450	176.85
613150	5482450	180.997
613250	5482450	164.751
613350	5482450	162.702
613450	5482450	165.798
613550	5482450	236.711
613650	5482450	238.388
613750	5482450	282.374
613850	5482450	287.045
614950	5482450	2066.55
616350	5482450	1594.04
617050	5482450	1564.5
617250	5482450	316.884
617350	5482450	353.566
618450	5482450	383.647
611850	5482550	252.149
611950	5482550	207.104
612050	5482550	148.669
612150	5482550	144.984
612250	5482550	123.077
612450	5482550	140.497
612550	5482550	162.84
612650	5482550	1522.89
612750	5482550	160.435
612850	5482550	170.049
612950	5482550	282.745
613050	5482550	208.947
613150	5482550	214.414
613250	5482550	236.568
613350	5482550	264.348
613450	5482550	273.601
613550	5482550	402.618
613650	5482550	360.854
616050	5482550	212.565
616150	5482550	168.976
616250	5482550	1613.48
616550	5482550	1477.68
616650	5482550	1466.85
616750	5482550	1473.91
617050	5482550	1544.6
617150	5482550	375.95
617250	5482550	343.994
617350	5482550	337.578
617450	5482550	276.109
611850	5482650	277.737
611950	5482650	241.852
612250	5482650	167.25
612350	5482650	189.652
612450	5482650	198.471
612550	5482650	237.762
612650	5482650	234.858
612750	5482650	202.359
613150	5482650	228.018
613250	5482650	247.607
613350	5482650	273.273
613450	5482650	279.775
613550	5482650	331.435
613650	5482650	321.508
615450	5482650	271.344
615550	5482650	334.845
615650	5482650	336.855
615950	5482650	222.866
616050	5482650	174.349
616150	5482650	159.596
616250	5482650	1554.93
616550	5482650	1429.99
616650	5482650	1423.01
616750	5482650	1435.46
617050	5482650	1523.51
617150	5482650	322.82
617250	5482650	306.488
617450	5482650	307.049
611950	5482750	293.453
612050	5482750	201.866
612150	5482750	204.609
612250	5482750	169.66
612350	5482750	163.607
612450	5482750	166.292
612550	5482750	205.875
612650	5482750	214.614
612750	5482750	230.85
613050	5482750	209.796
613150	5482750	270.191
613250	5482750	256.052
613350	5482750	259.959
613450	5482750	275.3
613550	5482750	324.847
613650	5482750	266.571
614050	5482750	289.252
615150	5482750	1729.64
615250	5482750	1722.75
615350	5482750	342.406
615450	5482750	332.703
615550	5482750	355.473
615650	5482750	356.175
615950	5482750	217.573
616050	5482750	184.095
616150	5482750	230.722
616250	5482750	1492.23
616450	5482750	1405.65
616550	5482750	1383.4
616650	5482750	1381.81
616750	5482750	1401.1
617150	5482750	394.263
617250	5482750	306.767
617450	5482750	306.644
617550	5482750	311.108
611950	5482850	363.343
612050	5482850	252.985
612150	5482850	230.611
612250	5482850	169.217
612350	5482850	153.15
612450	5482850	147.636
612550	5482850	195.311
612650	5482850	208.797
612750	5482850	239.152
612850	5482850	175.828
613050	5482850	204.015
613150	5482850	258.529
613250	5482850	268.156
613350	5482850	296.753
613450	5482850	310.944
613550	5482850	344.129
613650	5482850	294.538
613750	5482850	283.033
614050	5482850	298.298
614150	5482850	357.112
614350	5482850	290.787
614850	5482850	332.164
614950	5482850	1651.19
615050	5482850	1635.15
615150	5482850	1622.84
615550	5482850	336.957
615650	5482850	338.832
615950	5482850	237.096
616050	5482850	281.227
616150	5482850	1490.46
616250	5482850	1443.35
616350	5482850	1399.42
616450	5482850	1363.64
616550	5482850	1343.76
616650	5482850	1346.65
616750	5482850	1372.9
616850	5482850	1413.73
616950	5482850	1454.02
617050	5482850	1493.4
617150	5482850	318.451
617250	5482850	376.75
617450	5482850	273.665
612050	5482950	281.699
612150	5482950	248.93
612250	5482950	190.633
612350	5482950	186.96
612450	5482950	187.034
612550	5482950	221.205
612650	5482950	926.889
612750	5482950	291.757
612850	5482950	218.22
612950	5482950	210.799
613050	5482950	191.355
613150	5482950	252.444
613250	5482950	257.738
613350	5482950	276.656
613450	5482950	287.018
613550	5482950	320.558
613650	5482950	286.17
613750	5482950	361.548
613850	5482950	318.969
613950	5482950	394.771
614050	5482950	346.67
614150	5482950	334.69
614250	5482950	278.058
614450	5482950	310.956
614550	5482950	355.463
614650	5482950	314.646
614750	5482950	339.808
614850	5482950	347.636
615050	5482950	1502.45
615150	5482950	255.917
615350	5482950	222.393
615450	5482950	238.202
615550	5482950	264.198
615650	5482950	308.157
615950	5482950	264.284
616050	5482950	280.207
616150	5482950	1460.11
616350	5482950	1372.75
616450	5482950	1333.5
616550	5482950	1311.17
616650	5482950	1315.66
616750	5482950	1347.93
616850	5482950	1396.53
616950	5482950	1442.04
617050	5482950	1483.35
617150	5482950	222.812
617250	5482950	220.728
617350	5482950	274.252
617450	5482950	209.647
617550	5482950	211.636
617650	5482950	238.144
617750	5482950	323.946
612050	5483050	269.992
612150	5483050	262.067
612250	5483050	216.432
612350	5483050	224.04
612450	5483050	221.45
612550	5483050	241.044
612650	5483050	849.083
612750	5483050	826.194
612850	5483050	851.324
612950	5483050	933.472
613050	5483050	203.264
613150	5483050	250.122
613250	5483050	231.122
613350	5483050	239.002
613450	5483050	245.815
613550	5483050	270.154
613650	5483050	245.983
613750	5483050	366.785
613850	5483050	319.783
613950	5483050	328.001
614050	5483050	294.394
614450	5483050	253.989
614550	5483050	254.73
614650	5483050	255.757
614750	5483050	291.162
614850	5483050	262.868
615050	5483050	351.157
615150	5483050	210.219
615350	5483050	204.151
615450	5483050	195.216
615550	5483050	233.024
615650	5483050	263.734
615750	5483050	284.86
615850	5483050	222.632
615950	5483050	283.288
616050	5483050	277.627
616150	5483050	1444.48
616250	5483050	1406.07
616350	5483050	1357.4
616450	5483050	1309.56
616550	5483050	1279.6
616650	5483050	1281.88
616850	5483050	1374.69
616950	5483050	1425.86
617050	5483050	1468.36
617150	5483050	209.319
617350	5483050	210.637
617450	5483050	239.703
617550	5483050	223.427
617650	5483050	199.639
612250	5483150	205.171
612350	5483150	220.566
612450	5483150	224.796
612550	5483150	267.345
612650	5483150	814.489
612950	5483150	247.224
613050	5483150	241.021
613150	5483150	290.85
613250	5483150	250.969
613350	5483150	248.791
613450	5483150	236.671
613550	5483150	248.2
613650	5483150	237.079
613750	5483150	364.484
613850	5483150	295.238
613950	5483150	266.021
614650	5483150	206.649
614750	5483150	282.654
614850	5483150	272.935
614950	5483150	387.193
615350	5483150	193.253
615450	5483150	185.534
615550	5483150	226.72
615650	5483150	238.161
615750	5483150	245.69
615850	5483150	217.951
615950	5483150	266.735
616050	5483150	278.08
616150	5483150	1412.65
616250	5483150	1385.91
616350	5483150	1336.65
616450	5483150	1279.65
616550	5483150	1238.88
616650	5483150	1235.07
616750	5483150	1272.91
616850	5483150	1335.68
616950	5483150	1392.97
617050	5483150	1436.59
617150	5483150	260.539
617250	5483150	162.563
617350	5483150	186.754
617450	5483150	213.562
617550	5483150	226.96
617650	5483150	209.275
612950	5483250	228.542
613050	5483250	247.225
613150	5483250	297.749
613250	5483250	248.555
613350	5483250	252.536
613450	5483250	240.219
613550	5483250	245.67
613650	5483250	214.301
613750	5483250	300.002
613850	5483250	240.287
613950	5483250	208.332
614650	5483250	203.479
614750	5483250	277.719
614850	5483250	278.526
614950	5483250	301.63
615450	5483250	181.11
615550	5483250	253.165
615650	5483250	247.789
615750	5483250	239.859
615850	5483250	203.94
615950	5483250	243.486
616050	5483250	237.997
616150	5483250	277.53
616250	5483250	1341.68
616350	5483250	1300.37
616450	5483250	1238.57
616550	5483250	1186.52
616650	5483250	1172.84
616750	5483250	1207.44
616850	5483250	1273.96
616950	5483250	1338.05
617050	5483250	1385.09
617150	5483250	299.55
617250	5483250	218.634
617350	5483250	211.881
617450	5483250	212.024
617550	5483250	239.84
617650	5483250	240.628
611850	5483350	159.364
611950	5483350	189.709
612050	5483350	183.507
612150	5483350	193.639
612250	5483350	187.604
612350	5483350	228.726
612450	5483350	230.047
612550	5483350	261.52
612650	5483350	218.793
612750	5483350	236.666
612850	5483350	177.871
612950	5483350	164.226
613050	5483350	197.852
613150	5483350	253.348
613250	5483350	189.922
613350	5483350	198.515
613750	5483350	152.89
613850	5483350	136.684
613950	5483350	143.165
614050	5483350	156.306
614150	5483350	207.476
614250	5483350	140.964
614350	5483350	176.851
614450	5483350	157.908
614550	5483350	158.794
614650	5483350	154.118
614750	5483350	179.821
614850	5483350	190.381
615550	5483350	294.23
615650	5483350	278.299
615750	5483350	257.939
615850	5483350	215.239
615950	5483350	244.545
616050	5483350	217.141
616150	5483350	278.777
616250	5483350	198.341
616350	5483350	197.067
616450	5483350	207.538
616550	5483350	207.886
616650	5483350	171.324
616950	5483350	354.183
617050	5483350	315.923
617150	5483350	358.409
617250	5483350	264.7
617350	5483350	236.944
617450	5483350	215.341
617550	5483350	234.6
617650	5483350	235.311
617750	5483350	361.75
617850	5483350	368.931
611850	5483450	175.933
611950	5483450	203.836
612050	5483450	186.582
612150	5483450	187.633
612250	5483450	172.476
612350	5483450	208.204
612450	5483450	211.593
612550	5483450	238.326
612650	5483450	205.323
612750	5483450	231.312
612850	5483450	176.124
612950	5483450	168.659
613050	5483450	174.877
613150	5483450	222.936
613250	5483450	179.306
613550	5483450	150.887
613650	5483450	141.444
613750	5483450	169.233
613850	5483450	173.323
613950	5483450	182.825
614050	5483450	167.64
614150	5483450	191.352
614250	5483450	135.794
614350	5483450	167.773
614450	5483450	156.621
614550	5483450	159.016
614650	5483450	153.015
615350	5483450	267.444
615450	5483450	289.905
615550	5483450	347.41
615650	5483450	300.03
615750	5483450	274.13
615850	5483450	223.984
615950	5483450	195.576
616050	5483450	173.124
616150	5483450	265.793
616250	5483450	183.162
616350	5483450	192.966
616450	5483450	225.734
616550	5483450	235.374
616650	5483450	168.85
617050	5483450	310.154
617250	5483450	302.554
617350	5483450	278.998
617450	5483450	247.371
617550	5483450	263.747
617650	5483450	253.168
617750	5483450	314.986
617850	5483450	314.502
611850	5483550	170.73
611950	5483550	199.075
612050	5483550	190.312
612150	5483550	194.586
612250	5483550	179.554
612350	5483550	187.863
612450	5483550	173.621
612550	5483550	214.817
612650	5483550	258.567
612750	5483550	342.426
612850	5483550	299.919
612950	5483550	295.364
613050	5483550	291.963
613150	5483550	320.923
613250	5483550	268.821
613350	5483550	269.388
613450	5483550	248.863
613550	5483550	223.794
613650	5483550	197.391
613750	5483550	199.08
613850	5483550	198.495
613950	5483550	249.784
614050	5483550	226.649
614150	5483550	202.522
614250	5483550	143.761
614350	5483550	155.364
614450	5483550	160.517
614550	5483550	181.865
614650	5483550	148.564
614950	5483550	245.961
615050	5483550	225.874
615150	5483550	272.439
615350	5483550	261.553
615450	5483550	313.18
615750	5483550	317.775
615850	5483550	255.109
616050	5483550	174.694
616150	5483550	282.961
616250	5483550	182.696
616350	5483550	175.367
616450	5483550	208.212
616550	5483550	233.51
616650	5483550	200.545
617250	5483550	347.646
617350	5483550	316.055
617450	5483550	287.049
617550	5483550	320.827
617650	5483550	289.333
617750	5483550	272.912
618250	5483550	268.74
611850	5483650	170.532
611950	5483650	203.716
612050	5483650	201.459
612150	5483650	211.028
612250	5483650	187.126
612350	5483650	181.461
612450	5483650	184.397
612550	5483650	253.599
612650	5483650	254.413
612750	5483650	267.365
612850	5483650	253.21
612950	5483650	270.869
613050	5483650	294.329
613150	5483650	373.901
613250	5483650	326.676
613350	5483650	296.158
613450	5483650	253.428
613550	5483650	215.681
613650	5483650	162.588
613750	5483650	140.547
613850	5483650	123.435
613950	5483650	152.573
614050	5483650	170.566
614150	5483650	192.138
614250	5483650	146.73
614350	5483650	147.903
614450	5483650	147.47
614550	5483650	154.433
614950	5483650	186.898
615050	5483650	215.454
615150	5483650	264.24
615250	5483650	281.665
615350	5483650	271.119
615450	5483650	320.797
615550	5483650	396.736
615650	5483650	369.103
615750	5483650	349.176
615850	5483650	293.769
[truncated: 950 more rows]

## Sheet: Euler Depths from Mag
X	Y	Depth
613200	5479200	2522.76
613400	5479200	2478.02
613600	5479200	2488.14
613000	5479400	2554.15
613200	5479400	2481.53
613400	5479400	2450.82
613600	5479400	2485.79
614400	5479400	2453.73
614600	5479400	2447.42
614800	5479400	2460.07
615000	5479400	2489.07
612200	5479600	2278.3
612400	5479600	2429.26
612600	5479600	2528.35
612800	5479600	2553.92
613000	5479600	2505.73
613200	5479600	2439.36
613400	5479600	2425.55
613600	5479600	2486.6
614400	5479600	2468.17
614600	5479600	2446.17
614800	5479600	2446.83
615000	5479600	2469.97
615200	5479600	2498.23
611800	5479800	1862.92
612000	5479800	2075.34
612200	5479800	2254.55
612400	5479800	2400.66
612600	5479800	2493.24
612800	5479800	2511.7
613000	5479800	2461.68
613200	5479800	2403.16
613400	5479800	2405.88
613600	5479800	2489.07
613800	5479800	2576.98
614400	5479800	2502.36
614600	5479800	2468.1
614800	5479800	2457.19
615000	5479800	2472.09
615200	5479800	2494.88
611600	5480000	1586.67
611800	5480000	1849.18
612000	5480000	2057.94
612200	5480000	2234.82
612400	5480000	2377.61
612600	5480000	2465.68
612800	5480000	2479.02
613000	5480000	2428.78
613200	5480000	2378.12
613400	5480000	2394.63
613600	5480000	2493.77
613800	5480000	2595.95
614600	5480000	2505.08
614800	5480000	2487.06
615000	5480000	2495.08
615200	5480000	2510.01
615400	5480000	2526.92
611400	5480200	1281.06
611600	5480200	1584.83
611800	5480200	1841.3
612000	5480200	2047.32
612200	5480200	2222.55
612400	5480200	2363.5
612600	5480200	2449.3
612800	5480200	2460.16
613000	5480200	2410.96
613200	5480200	2366.42
613400	5480200	2392.07
613600	5480200	2500.22
613800	5480200	2610.37
614600	5480200	2547.22
614800	5480200	2529.03
615000	5480200	2534.36
615200	5480200	2541.93
615400	5480200	2550.4
611400	5480400	1291.17
611600	5480400	1586.91
611800	5480400	1838.97
612000	5480400	2043.18
612200	5480400	2217.69
612400	5480400	2358.45
612600	5480400	2444.45
612800	5480400	2455.76
613000	5480400	2408.44
613200	5480400	2367.06
613400	5480400	2395.56
613600	5480400	2505.06
613800	5480400	2617.4
614600	5480400	2584.09
614800	5480400	2572.24
615000	5480400	2580.15
615200	5480400	2583.37
615400	5480400	2583.57
615600	5480400	2585.6
611200	5480600	1043.43
611400	5480600	1301.34
611600	5480600	1590.68
611800	5480600	1839.43
612000	5480600	2042.71
612200	5480600	2217.75
612400	5480600	2360.23
612600	5480600	2449.07
612800	5480600	2463.7
613000	5480600	2418.97
613200	5480600	2377.55
613400	5480600	2401.79
613600	5480600	2504.45
613800	5480600	2613.82
614600	5480600	2607.64
614800	5480600	2605.65
615000	5480600	2620.41
615200	5480600	2623.61
615400	5480600	2618.68
615600	5480600	2615.79
611200	5480800	1063.23
611400	5480800	1310.84
611600	5480800	1594.25
611800	5480800	1840.08
612000	5480800	2043.05
612200	5480800	2219.76
612400	5480800	2365.79
612600	5480800	2460.05
612800	5480800	2480.8
613000	5480800	2439.83
613200	5480800	2396.1
613400	5480800	2409.67
613600	5480800	2497.37
613800	5480800	2598.83
614600	5480800	2615.48
614800	5480800	2623.69
615000	5480800	2647.62
615200	5480800	2655.18
615400	5480800	2650.07
615600	5480800	2647.38
611200	5481000	1084.59
611400	5481000	1319.89
611600	5481000	1596.75
611800	5481000	1839.38
612000	5481000	2042.18
612200	5481000	2221.17
612400	5481000	2372
612600	5481000	2473.76
612800	5481000	2503.33
613000	5481000	2468.28
613200	5481000	2422.09
613400	5481000	2420.99
613600	5481000	2486.97
613800	5481000	2575.02
614600	5481000	2608.82
614800	5481000	2626.71
615000	5481000	2661.29
615200	5481000	2677.25
615400	5481000	2676.95
615600	5481000	2678.92
611200	5481200	1107.91
611400	5481200	1328.41
611600	5481200	1597.48
611800	5481200	1836.11
612000	5481200	2038.37
612200	5481200	2219.52
612400	5481200	2375.47
612600	5481200	2485.85
612800	5481200	2526.41
613000	5481200	2500.29
613200	5481200	2454.29
613400	5481200	2438.6
613600	5481200	2479.05
613800	5481200	2547.61
614600	5481200	2589.37
614800	5481200	2618.11
615000	5481200	2665.78
615200	5481200	2693.53
611400	5481400	1336.25
611600	5481400	1596.17
611800	5481400	1829.71
612000	5481400	2030.53
612200	5481400	2212.92
612400	5481400	2373.21
612600	5481400	2492.12
612800	5481400	2544.73
613000	5481400	2530.42
613200	5481400	2489.28
613400	5481400	2463.6
613600	5481400	2479.5
613800	5481400	2523.55
614600	5481400	2559.91
614800	5481400	2602.93
615000	5481400	2667.2
611400	5481600	1346.08
611600	5481600	1595.48
611800	5481600	1822.48
612000	5481600	2020.36
612200	5481600	2202.18
612400	5481600	2365.04
612600	5481600	2491.3
612800	5481600	2555.48
613000	5481600	2554.32
613200	5481600	2522.59
613400	5481600	2494.18
613600	5481600	2492.02
614600	5481600	2526.46
614800	5481600	2587.07
611600	5481800	1599.68
611800	5481800	1817.77
612000	5481800	2010.59
612200	5481800	2189.42
612400	5481800	2352.48
612600	5481800	2484.24
612800	5481800	2557.83
613000	5481800	2568.95
613200	5481800	2549.6
613400	5481800	2525.85
613600	5481800	2515.73
614600	5481800	2496.69
614800	5481800	2575.13
612200	5482000	2172.19
614600	5482000	2474.41
614800	5482000	2567.55
612200	5484000	1143.71
612400	5484000	1118.4
612000	5484200	1167.68
612200	5484200	1105.56
612400	5484200	1053.57
612600	5484200	1020.17
613800	5484200	1151.65
614000	5484200	1189.56
614200	5484200	1230.08
612000	5484400	1203.94
612200	5484400	1129.11
612400	5484400	1064.2
612600	5484400	1016.28
612800	5484400	990.962
613000	5484400	985.162
613200	5484400	991.066
613400	5484400	1003.11
613600	5484400	1019.52
613800	5484400	1040.87
614000	5484400	1068.6
614200	5484400	1104.12
612200	5484600	1195.55
612400	5484600	1125.81
612600	5484600	1073.49
612800	5484600	1040.37
613000	5484600	1022.69
613200	5484600	1014.31
613400	5484600	1011.33
613600	5484600	1012.79
613800	5484600	1019.73
614000	5484600	1034.23
614200	5484600	1058.47
614400	5484600	1093.91
