# Supplementary material for: Structural geology data and 3-D subsurface models of the Budgell Harbour Stock and associated dykes, Newfoundland, Canada
Source: Data Brief. 2018 Oct 25;21:1690–6. doi: 10.1016/j.dib.2018.10.072 (PMC6249509; doi:10.1016/j.dib.2018.10.072)
Supplement: Supplementary file 4 — Spreadsheet (.xlsx) containing the field structural geology data. [file mmc4.xlsx]

## Sheet: All data (raw)
Location 1	49.5098	-55.4452
Orientation of bay
Strike
38
undeformed block
Strike	Dip	Direction
32	85	N
Deformation fabric
Strike	Dip	Direction
90	89	N
58	88	N
48	82	N
55	81	N
Location 2	49.5115	-55.4461
East Margin of dyke (1)
Strike	Dip	Direction
150	78	E
156	84	E
151	81	E
175	85	E
West Margin of dyke (1)
Strike	Dip	Direction
150	84	E
146	78	E
144	79	E
Bedding
Strike	Dip	Direction
95	82	S
89	80	S
90	69	S
90	75	S
Dyke (1) thickness
56	78	66	69
Lineations at dyke (1) margin
plunge	Azimuth
85	52
80	52
Location 3	49.512	-55.4452
East Margin of dyke (2)
Strike	Dip	Direction
180	69	W
152	65	W
163	40	W
Dyke (2) Thickness
84	88.5	47
West Margin of dyke (2)
Strike	Dip	Direction
155	30	W
155	25	W
155	30	W
Bedding
Strike	Dip	Direction
84	29	S
115	30	S
94	45	S
111	34	W
75	45	S
78	49	S
Fold axial plane
Strike	Dip	Direction
135	30	E
147	35	E
Hinge line of fold
Plunge	Azimuth
5	340
6	335
Width of dyke (2) in bridge structure (cm)
30
Location 4	49.5123	-55.4448
West Margin of dyke (3)
Strike	Dip	Direction
156	63	W
151	62	W
148	60	W
East margin of dyke (3)
Strike	Dip	Direction
161	57	W
161	61	W
163	64	W
Dyke (3) thickness
33	32	23
Location 5	49.5128	-55.4467
Location 6	49.5123	-55.449
East margin of dyke (4)
Strike	Dip	Direction
154	81	E
19	76	E
1	78	E
West margin of dyke (4)
Strike	Dip	Direction
167	79	E
3	76	E
174	78	E
Dyke (4) thickness
18	18	11
Location 7	49.5121	-55.4511
Site 1 - dyke (5) west margin
Strike	Dip	Direction
164	8	W
158	76	W
155	68	W
Site 1 - dyke (5) east margin
Strike	Dip	Direction
176	90
161	65	W
169	84	W
170	75	W
Site 2 - dyke (5) west margin
Strike	Dip	Direction
136	85	W
139	80	W
Site 2 - dyke (5) east margin
Strike	Dip	Direction
130	88	W
159	90
Dyke (5) thickness
36	40	39
Bedding (at site 2)
Strike	Dip	Direction
87	78	S
85	81	S
79	80	S
91	81	S
Dyke (5) margin lineations
plunge	Azimuth
5	145
Location 8	49.5118	-55.4522
dyke (6) east margin
Strike	Dip	Direction
26	56	E
9	68	E
9	58	E
dyke (6) West margin
Strike	Dip	Direction
157	71	E
173	72	E
165	70	E
Bedding
Strike	Dip	Direction
69	70	N
78	78	N
81	90
75	88	N
82	85	N
78	90
62	90
75	90
Width of dyke (6) in bridge
13
dyke (6) thickness
62	63	77
dyke (7) east margin
Strike	Dip	Direction
157	62	E
151	67	E
154	71	E
dyke (7) West margin
Strike	Dip	Direction
161	74	E
153	75	E
152	74	E
Bedding near dyke (7)
Strike	Dip	Direction
72	85	N
74	78	N
78	82	N
Thickness of dyke (7)
38	35	40
Location 9	49.5115	-55.4518
dyke (8) east margin
Strike	Dip	Direction
153	75	W
165	76	W
158	64	W
dyke (8) west margin
Strike	Dip	Direction
154	83	W
150	79	W
151	79	W
Bedding
Strike	Dip	Direction
80	90
85	82	N
75	90
73	84	N
57	85	N
Dyke (8) thickness
54	56	52
Location 10	49.5112	-55.4522
Veins in host next to dyke (6?)
Strike	Dip	Direction
135	75	E
145	70	E
129	70	E
Veins in dyke (6?)
Strike	Dip	Direction
81	75	S
130	65	N
69	89	N
Dyke (6?) east margin
Strike	Dip	Direction
5	66	E
10	72	E
8	70	E
Dyke (6?) thickness
60
Bedding
Strike	Dip	Direction
86	85	S
78	88	S
73	78	N
Dyke (6?) west margin north of kink
Strike	Dip	Direction
134	72	W
142	78	W
Dyke (6?) east margin north of kink
Strike	Dip	Direction
155	85	W
154	88	W
Qz veins
Strike	Dip	Direction
90	48	N
Location 11	49.5112	-55.4528
West margin of dyke (9)
Strike	Dip	Direction
149	88	E
160	85	E
164	78	E
east margin of dyke (9)
Strike	Dip	Direction
161	83	E
164	79	E
168	87	E
Bedding
Strike	Dip	Direction
86	78	N
85	80	N
82	62	N
Dyke 9 thickness
31	34	33
Location 12	49.4815	-55.4481
Dyke (10) east margin
Strike	Dip	Direction
174	76	E
174	86	E
Dyke (10) thickness
27	25	36
Dyke (10) west margin
Strike	Dip	Direction
169	88	E
160	74	E
Dyke (11)
Strike	Dip	Direction
110	89	S
Dyke (11) Thickness
40
Location 13	49.5002	-55.4507
Dyke (12) thickness
46	49	49
Dyke (12) east margin
Strike	Dip	Direction
164	88	W
153	84	W
Dyke (12) West margin
Strike	Dip	Direction
155	85	W
156	81	W
Bedding
Strike	Dip	Direction
63	82	N
60	87	N
40	69	N
Location 13B	49.5005	-55.4499
Dyke (13) thickness
73	69	68
Dyke (13) West margin
Strike	Dip	Direction
134	72	W
126	88	W
124	80	W
Dyke (13) East margin
Strike	Dip	Direction
144	68	W
Bedding
Strike	Dip	Direction
74	65	N
73	74	N
69	84	N
Location 13C	49.5008	-55.4491
dyke (14) thickness
89	91	90
Dyke (14) West margin
Strike	Dip	Direction
144	87	W
142	76	W
Dyke (14) east margin
Strike	Dip	Direction
140	89	W
144	87	W
Bedding
Strike	Dip	Direction
47	85	N
56	84	N
61	84	N
Location 14	49.5014	-55.4481
Dyke (15) thickness
41	38	41
Dyke (15) east margin
Strike	Dip	Direction
168	84	W
174	84	W
Bedding
Strike	Dip	Direction
154	87	N
63	82	N
60	84	N
Dyke (16) thickness
4	8	12
Dyke (16) west margin
Strike	Dip	Direction
146	81	E
138	89	E
Dyke (16) east margin
Strike	Dip	Direction
155	82	E
149	85	E
Location 15	49.5016	-55.4477
Dyke (17) thickness
43	29	30
Dyke (17) west margin
Strike	Dip	Direction
145	83	W
132	56	W
132	27	W
134	57	W
Dyke (17) East margin
Strike	Dip	Direction
132	41	W
Surface with slickenlines
Strike	Dip	Direction	Plunge	Azimuth
58	41	S	50	148
52	41	S
52	46	S	47	132
46	50	S	50	136
32	42	S	49	124
Location 16	49.5111	-55.4494
Dyke (18) thickness
25
Dyke (18) east margin
Strike	Dip	Direction
175	70	W
143	82	E
150	80	W
Dyke (18) West margin
Strike	Dip	Direction
149	78	W
Bedding
Strike	Dip	Direction
81	60	N
73	58	N
88	76	N
115	90
113	82	S
119	75	S
120	80	S
Location 17	49.5111	-55.4516
Bedding
Strike	Dip	Direction
82	78	S
66	78	S
78	90
52	85	N
51	90
57	80	N
55	88	S
88	89	N
102	89	N
85	70	N
67	71	N
Quartz veins
2	49	w
178	45	w
8	50	w
Orientations of deformation zones
48	80	N
90	75	N
Location 18	49.5089	-55.45
Slicken lines and planes
Strike	Dip	Direction	Plunge	Azimuth
82	57	N	60	8
107	65	N	62	28
88	70	N	50	280
38	32	S	13	206
69	48	S	38	205
98	30	N	22	303
84	42	N	28	159
54	48	S	28	203
55	58	S	20	185
115	38	N	30	3
91	25	N	25	7
91	39	N	35	4
55	20	S	12	211
70	65	S	60	193
80	45	S	40	190
81	59	S	57	181
70	60	S	50	199
72	62	S	55	190
136	10	NE	10	35
48	25	S	12	25
55	38	S	22	202
65	35	S	18	206
48	55	S	30	198
115	55	N	55	25
168	70	S	30	181
167	85	E	15	180
90	10	N	5	11
68	82	S	85	195
141	55	N	40	35
49	55	S	18	215
55	62	S	25	29
50	42	S	28	205
165	12	S	10	192
60	18	S	4	191
86	20	S	18	181
74	52	N	50	343
65	68	N	60	337
128	22	E	18	3
30	12	SE	2	190
38	10	SE	3	191
61	59	S	55	181
67	58	S	58	165
121	25	N	22	44
176	18	E	8	7
34	42	S	18	188
42	45	S	20	192
50	50	S	38	185
71	51	N	20	262
71	51	N	48	14
92	37	N	38	332
98	43	N	35	322
55	50	S	37	180
56	48	S	28	205
59	55	S	22	220
65	58	S	45	210
58	30	S	15	231
64	50	S	29	217
186	40	E	28	93
163	52	E	42	110
169	40	E	40	98
160	22	E	18	101
166	33	E	33	91
169	32	E	32	94
19	20	E	20	105
149	26	N	1	138
65	46	S	47	196
150	60	E	42	122
67	50	S	43	193
59	57	S	28	208
43	50	S	30	210
44	55	S	45	199
55	46	S	33	205
48	38	S	25	184
41	41	S	30	185
36	42	S	38	180
49	43	S	30	193
86	73	N	62	315
41	36	S	10	212
90	69	N	60	10
78	54	S	12	202
70	52	S	38	212
137	58	N	60	354
85	72	N	70	3
63	62	S	54	179
51	50	S	35	188
48	51	S	40	24
133	45	SW	12	155
135	40	W	8	160
95	60	N	42	296
119	50	S	15	128
75	48	S	38	199
Location 19	49.5082	-55.4512
Slicken lines and planes
Strike	Dip	Direction	Plunge	Azimuth
65	62	S	60	162
5	65	N	35	20
167	68	W	28	198
58	42	N	38	352
75	30	S	28	188
51	43	S	23	201
93	22	N	21	1
109	60	S	30	90
110	60	S	18	100
Location 20	49.508	-55.4504
Slicken lines and planes
Strike	Dip	Direction	Plunge	Azimuth
121	47	S	1	120
170	30	SW	40	202
Location 21	49.5098	-55.4432
Slicken lines and planes
Strike	Dip	Direction	Plunge	Azimuth
150	22	E	20	127
157	42	E	28	122
89	37	N	2	281
70	35	S	2	218
Bedding
Strike	Dip	Direction
78	70	N
65	52	N
88	72	N
72	70	N
62	75	N
Location 22	49.5098	-55.4445
Walls of deformation zone
Strike	Dip	Direction
70	70	S
68	80	N
fractures
Strike	Dip	Direction
85	72	S
Location 23	49.5084	-55.4426
Dyke (19) east margin
Strike	Dip	Direction
170	90
Dyke (19) west margin
Strike	Dip	Direction
164	87	W
Dyke (19) thickness
80
bedding
Strike	Dip	Direction
91	80	S
98	70	S
Slickenlines (and surfaces) cut by Dyke (19)
Strike	Dip	Direction	Plunge	Azimuth
105	50	S	20	100
107	55	S	20	105
Location 24	49.5086	-55.4441
Slicken lines and surfaces
Strike	Dip	Direction	Plunge	Azimuth
155	37	W	35	25
93	65	N	63	13
80	40	N	18	218
99	88	S	78	190
105	42	N	42	43
87	88	N	85	349
30	40	S	10	123
1	20	E	1	183
Location 25	49.5037	-55.4481
Dyke (20) thickness
112	63	98
Dyke(20) west margin
Strike	Dip	Direction
42	42	E
113	48	E
137	55	E
Dyke(20) East margin
Strike	Dip	Direction
147	53	E
152	48	E
Bedding
Strike	Dip	Direction
53	50	N
49	43	N
48	62	N
Location 26	49.5062	-55.4564
Dyke (21) thickness
36	34	40
Dyke (21) West margin
Strike	Dip	Direction
163	72	E
162	86	E
166	86	E
Dyke (21) East margin
Strike	Dip	Direction
167	81	E
155	80	E
166	78	E
Dyke (22) Thickness
44	29	63	56	58	57
Dyke (22) West Margin
160	76	E
164	82	E
161	80	E
Dyke (22) East Margin
Strike	Dip	Direction
159	72	E
163	82	E
164	82	E
Dyke (23) Thickness
Strike	Dip	Direction
45	45	41
Dyke (23) West margin
Strike	Dip	Direction
159	23	E
157	41	E
Dyke (23) East Margin
Strike	Dip	Direction
148	14	E
154	18	E
138	20	E
141	17	E
128	19	E
Dyke (23) East Margin Lineations
Plunge	Azimuth
19	354
18	358
Bedding
Strike	Dip	Direction
45	70	S
51	67	S
Slicken lines and surfaces
Strike	Dip	Direction	Plunge	Azimuth
50	55	S	60	158
84	50	N	50	340
56	68	N	67	328
65	41	S	10	192
36	8	S	6	182
67	42	S	34	185
52	52	S	46	183
48	49	S	36	163
35	32	S	30	152
53	33	S	22	181
49	48	S	41	169
30	30	S	30	141
45	40	S	40	141
74	15	N	12	340
67	19	N	19	320
58	19	N	30	145
59	28	N	27	317
11	36	W	18	180
70	21	S	64	164
22	38	SE	35	150
75	35	N	38	355
66	52	SE	48	160
82	32	NE	2	260
82	32	NE	34	348
Bedding
Strike	Dip	Direction
39	35	S
60	56	S
45	52	S
47	45	S
53	50	S
Location 27	49.5039	-55.4494
Orientation of deformation zone
Strike	Dip	Direction
58	88	N
55	76	S
Bedding near dyke (24)
Strike	Dip	Direction
47	90
50	82	S
50	90
42	72	N
80	70	S
32	89	N
40	88	N
50	87	N
36	72	N
71	82	N
75	85	N
65	89	N
Dyke (24) East margin
Strike	Dip	Direction
150	51	E
150	49	E
155	52	E
Dyke (24) West Margin
Strike	Dip	Direction
142	60	E
147	46	E
135	51	E
Dyke (24) thickness
98	198	101	95
Dyke (25) thickness
85	78	81
Dyke (25) south margin
Strike	Dip	Direction
80	45	N
Dyke (25) North margin
Strike	Dip	Direction
96	51	N
82	43	N
72	40	N
84	42	N
Bedding
Strike	Dip	Direction
51	61	NW
90	81	N
59	80	N
52	73	N
83	70	N
76	50	N
90	68	N
67	82	N
82	82	N
102	72	N
72	72	N
89	65	N
81	70	N
Deformation zone orientation
70
Location 28	49.5037	-55.4486
Dyke (26) thickness
88
Dyke (26) west margin
Strike	Dip	Direction
174	13	E
Dyke (26) east margin
Strike	Dip	Direction
154	26	E
177	31	E
Location 29	49.5037	-55.4469
Dyke (28) thickness
53	61
Dyke (28) south margin
Strike	Dip	Direction
45	41	N
Dyke (28) North margin
Strike	Dip	Direction
56	25	N
Bedding
Strike	Dip	Direction
75	78	N
81	60	N
85	70	N
Dyke (27) thickness
40
Dyke (27) approximate orientaion
Strike	Dip	Direction
2	75	W
2	65	W
Location 30	49.5038	-55.4462
Dyke (29) thickness
47	38	59	57
Dyke (29) west margin
Strike	Dip	Direction
151	79	W
150	76	W
152	78	W
Dyke (29) East margin
Strike	Dip	Direction
162	81	W
152	75	W
67	82	W
Bedding
Strike	Dip	Direction
50	72	N
53	61	N
52	78	N
Location 31	49.5038	-55.4458
Dyke (28) thickness
198	88	148
Dyke (28) north margin
Strike	Dip	Direction
85	40	N
81	44	N
62	33	N
Dyke (28) South margin
Strike	Dip	Direction
82	33	N
90	34	N
85	28	N
82	39	N
Bedding
Strike	Dip	Direction
73	50	N
62	79	N
Location 32	49.5038	-55.4454
Dyke (30) thickness
82	87	83
Dyke (30) west margin
Strike	Dip	Direction
169	67	E
149	67	E
61	73	E
Dyke (30) east margin
Strike	Dip	Direction
163	72	E
165	84	E
Dyke (31) thickness
54	53	50
Dyke (31) west margin
Strike	Dip	Direction
138	46	E
162	26	E
Dyke (31) East margin
Strike	Dip	Direction
154	34	NE
157	39	E
Bedding
Strike	Dip	Direction
86	50	N
Location 33	49.5039	-55.4445
Dyke (32) east margin
Strike	Dip	Direction
160	68	W
166	74	W
155	63	W
Dyke (32) approximate thickness
20
Bedding
Strike	Dip	Direction
99	55	N
98	50	N
83	51	N
Location 34	49.5039	-55.4442
Dyke (33) thickness
115	124	127
Dyke (33) west margin
Strike	Dip	Direction
162	78	E
161	83	E
163	80	E
Dyke (33) East margin
Strike	Dip	Direction
171	85	E
166	76	E
172	74	E
Bedding
Strike	Dip	Direction
74	71	N
79	70	N
75	69	N
Location 35	49.5039	-55.444
Dyke (34) thickness
54	67	53
Dyke (34) west margin
Strike	Dip	Direction
23	65	W
19	88	W
23	70	E
Dyke (34) East margin
Strike	Dip	Direction
20	72	E
30	84	E
36	71	W
Bedding
Strike	Dip	Direction
74	66	N
82	51	N
85	69	N
Location 36	49.5043	-55.4425
Dyke (35) thickness
27	26	22
Dyke (35) west margin
Strike	Dip	Direction
156	60	E
4	62	E
Bedding
Strike	Dip	Direction
38	80	N
56	66	N
70	76	N
Location 37	49.5048	-55.4415
Dyke (28) thickness
97	100	105
Dyke (28) South margin
Strike	Dip	Direction
108	38	N
106	48	N
74	32	N
Dyke (28) North (upper) margin
Strike	Dip	Direction
82	35	N
Bedding
Strike	Dip	Direction
20	89	N
Location 38	49.2067	-55.3376
Dyke (36) thickness
89	68	54
Dyke (36) north margin
Strike	Dip	Direction
106	88	S
Dyke (36) south margin
Strike	Dip	Direction
104	85	S
Fractures
Strike	Dip	Direction
27	60	w
59	55	S
144	31	SW
Slicken lines and surfaces
Strike	Dip	Direction	Plunge	Azimuth
32	10	SW
60	0	SW
34	50	W	40	34
Location 39	49.3217	-55.2452
Dyke (37) thickness
89	78	71
Dyke (37) west margin
Strike	Dip	Direction
145	68	E
139	55	E
Dyke (37) east margin
Strike	Dip	Direction
111	49	E
159	52	E
Bedding
Strike	Dip	Direction
144	10	NE
160	18	NE
150	10	NE
145	10	NE
151	10	NE
156	12	NE
164	12	NE
158	8	NE
Slicken lines and surfaces
Strike	Dip	Direction	Plunge	Azimuth
50	10	SE	48	50
50	10	SE	20	328
Location 40	49.4978	-55.3037
Dyke (38) thickness
35	38	37
Dyke (38) south margin
Strike	Dip	Direction
56	72	S
Dyke (38) North margin
Strike	Dip	Direction
89	85	S
81	90
Bedding
Strike	Dip	Direction
87	67	S
19	51	S
68	79	S
Location 41	49.4158	-55.2094
Dyke (39) thickness
52	53	48
Dyke (39) west margin
Strike	Dip	Direction
120	87	E
110	78	E
Dyke (39) east margin
Strike	Dip	Direction
120	86	E
Location 42	49.4994	-55.3047
Dyke (40) thickness
62	68	87	upper
64	67	59	middle
80	89		lower
Dyke (40) south margin
Strike	Dip	Direction
45	82	SE
58	77	SE
39	86	SE
Dyke (40) North margin
Strike	Dip	Direction
42	80	SE
Bedding
Strike	Dip	Direction
108	71	N
107	78	E
90	60	E
75	62	E
Slicken lines and surfaces
Strike	Dip	Direction	Plunge	Azimuth
30	35	S	6	32
15	30	E	11	28
Dyke (40) margin side unknown
Strike	Dip	Direction
95	55	S
78	50	SE
38	28	SE
25	20	SE
Location 43	49.4995	-55.3059
Dyke (41) thickness
86	82	87	77	75
Bedding
Strike	Dip	Direction
121	90
114	80	N
135	85	W
130	90
124	84	SW
120	87	SW
110	87	SW
Dyke (41) south margin
Strike	Dip	Direction
65	80	N
67	75	N
73	90
47	80	S
45	85	S
46	90
80	60	S
60	82	SE
82	82	N
58	73	NW
Dyke (41) North margin
Strike	Dip	Direction
32	80	S
61	90
65	75	N
78	80	N
61	78	N
84	80	N
53	84	NW
Damage zone orientations
85	130
Location 44	49.5	-55.3063
Bedding (south of fracture zone)
Strike	Dip	Direction
120	80	N
111	83	N
110	85	N
110	80	N
112	86	N
114	88	SW
286	84	SW
298	84	S
123	85	SW
118	88	S
Fracture zone
Azimuth
78
Location 45	49.5002	-55.3062
Dyke (42) thickness
74	73	63
Dyke (42) southern margin
Strike	Dip	Direction
72	77	N
65	78	N
72	77	N
Dyke (42) Northern margin
Strike	Dip	Direction
65	78	N
Bedding
Strike	Dip	Direction
127	75	W
115	80	E
109	82	N
65	68	N
108	78	N
Bedding (15m north)
Strike	Dip	Direction
117	87	NE
Location 46	49.5025	-55.3103
Dyke (43) thickness
72	71	58
Dyke (43) north margin
Strike	Dip	Direction
79	73	N
83	78	N
86	65	N
61	86	N
52	84	NW
Dyke (43) South margin
Strike	Dip	Direction
54	82	S
88	88	SE
Bedding
Strike	Dip	Direction
95	34	N
85	75	N
Structures within deformation zone
Strike	Dip	Direction
122	50	E
70
Fractures to the north
Strike	Dip	Direction
84	78	N
73	60	N
Bedding
Strike	Dip	Direction
68	74	N
82	80	N
92	60	N
96	50	N
76	60	N
Location 47	49.503	-55.3116
Bedding
Strike	Dip	Direction
98	58	N
98	56	NE
96	54	NE
107	80	NE
92	57	NE
102	64	NE
Location 48	49.5037	-55.3117
Dyke (44) thickness
73	88	99
Dyke (44) north margin
Strike	Dip	Direction
43	79	SE
28	88	NW
35	88	NW
Dyke (44) south margin
Strike	Dip	Direction
39	81	SE
53	84	SE
46	81	SE
Bedding
Strike	Dip	Direction
70	82	N
82	80	N
84	81	NW
85	81	NW
68	84	NW
Location 49	49.494	-55.2972
Dyke (45) approximate orientation
Azimuth
65
Dyke (45) thickness
200
Bedding
Strike	Dip	Direction
116	62	E
120	65	E
112	50	NE
118	69	NE
114	59	NE
121	72	NE
Location 50	49.4962	-55.3006
Dyke (46) thickness
24	26	32
Dyke (46) north margin
Strike	Dip	Direction
59	47	N
68	82	N
72	89	N
Bedding
Strike	Dip	Direction
130	72	N
107	76	NE
121	62	NE
108	50	NE
217	68	N
46	82	S
56	88	S
51	81	S
Dyke margin lineations and surfaces
Strike	Dip	Direction	Plunge	Azimuth
49	50	N	10	32
67	43	N	5	1
Location 51	49.4969	-55.3014
Dyke (47) thickness
40	49	46
Dyke (47) north margin
Strike	Dip	Direction
69	75	N
Dyke (47) South margin
Strike	Dip	Direction
62	71	N
63	76	N
Bedding
Strike	Dip	Direction
130	64	NE
119	58	NE
146	78	N
144	57	NE
119	62	NE
127	66	NE
100	70	N
143	50	NE
125	66	NE
Location 52	49.4981	-55.3022
Dyke (48) thickness
48	45
Dyke (48) north margin
Strike	Dip	Direction
84	88	N
91	88	N
Bedding
Strike	Dip	Direction
130	56	NE
134	60	NE
88	67	N
Dyke (48) South margin
Strike	Dip	Direction
91	88	N
Location 53	49.4832	-55.2866
Dyke (49) thickness
82	62	68
Dyke (49) north margin
Strike	Dip	Direction
82	84	N
82	72	N
96	74	N
Dyke (49) south margin
Strike	Dip	Direction
88	82	N
80	82	S
Bedding
Strike	Dip	Direction
149	60	E
154	69	NE
153	57	E
148	68	E
95	68	N
129	70	N
Location 54	49.3371	-55.0949
Dyke (50) thickness
42	56	52
Dyke (50) west margin
Strike	Dip	Direction
162	84	E
156	58	E
145	82	E
Dyke (50) East margin
Strike	Dip	Direction
176	77	E
176	88	E
Bedding
Strike	Dip	Direction
168	72	W
141	29	NE
125	32	NE
156	69	NE
Location 55	49.3374	-55.095
Location 56	49.3376	-55.0952
Dyke (51) thickness
27	28	26
Dyke (51) west margin
Strike	Dip	Direction
131	72	W
132	64	SW
Dyke (51) East margin
Strike	Dip	Direction
129	74	E
144	74	E
Location 57	49.4542	-55.453
Dyke (52) west margin
Strike	Dip	Direction
18	68	SE
Dyke (52) east margin
Strike	Dip	Direction
50	81	SE
Dyke (52) thickness
98	101	108
Bedding
Strike	Dip	Direction
95	56	E
98	68	E
128	68	E
Location 58	49.4542	-55.4526
Dyke (53) North margin
Strike	Dip	Direction
42	78	S
38	69	S
Dyke (53) South margin
Strike	Dip	Direction
42	66	S
44	76	S
70	66	S
Dyke (53) thickness
31	33	35
Bedding
Strike	Dip	Direction
78	74	E
111	64	E
Location 59	49.4542	-55.4524
Dyke (54) thickness
49	37	53
Dyke (54) South margin
Strike	Dip	Direction	Plunge	Azimuth
73	89	S	34	73
Dyke (54) North margin
Strike	Dip	Direction
35	77	S
Location 60	49.4732	-55.4563
Bedding
Strike	Dip	Direction
190	67	SW
182	70	SW
64	50	SW
61	49	SW
Dyke (55) thickness
10	9	8
Dyke (55) North margin
Strike	Dip	Direction
90	85	S
99	86	S
Dyke (55) South margin
Strike	Dip	Direction
87	79	S
Location 61	49.4736	-55.4559
Dyke (56) thickness
7	6	5.5
Dyke (56) North margin
Strike	Dip	Direction
100	72	N
Dyke (56) South margin
Strike	Dip	Direction
273	68	N
Bedding
Strike	Dip	Direction
193	35	SW
188	29	SW
178	36	SW
Dyke (57) thickness
37	35	38
Dyke (57) North margin
Strike	Dip	Direction
75	88	S
244	87	S
244	81	S
Dyke (57) South margin
Strike	Dip	Direction
233	80	S
245	82	S
Location 62	49.4738	-55.4558
Bedding
Strike	Dip	Direction
204	79	S
Dyke (58) thickness
63	65	71
Dyke (58) North margin
Strike	Dip	Direction
104	71	SW
Dyke (58) South margin
Strike	Dip	Direction
98	82	SW
Location 63	49.4739	-55.4557
Dyke (59) thickness
15	39	90
Dyke (59) North margin
Strike	Dip	Direction
288	34	N
278	42	N
Dyke (59) South margin
Strike	Dip	Direction
270	45	N
282	44	N
Dyke (60) South margin
Strike	Dip	Direction
98	88	S
271	82	N
Dyke (60) North margin
Strike	Dip	Direction
278	74	N
97	82	S
Location 64	49.5058	-55.4404
Dyke (61) thickness
34	64	53
Dyke (61) East margin
Strike	Dip	Direction
180	70	W
220	66	NW
Dyke (61) West margin
Strike	Dip	Direction
186	65	W
218	70	NW
Location 65	49.5028	-55.4566
Dyke (62) North margin
Strike	Dip	Direction
317	81	S
136	79	SW
327	79	E
Dyke (62) South margin
Strike	Dip	Direction
301	73	S
127	78	SW
293	77	S
Dyke (62) thickness
62	67	68	88
Bedding
Strike	Dip	Direction
165	40	N
Recess orientation
155
Location 66	49.5055	-55.4305
Dyke (63) thickness
49	50	5	14	17	23
Bedding
Strike	Dip	Direction
89	62	S
109	60	S
97	70	SW
90	70	SW
84	70	S
88	65	SW
Dyke (63) East margin
Strike	Dip	Direction
12	89	E
12	82	E
Dyke (63) West margin
Strike	Dip	Direction
12	83	E
355	83	E
Location 67	49.5055	-55.4299
Dyke (64) Approximate orientation
Strike	Dip	Direction
148	80	W
Location 68	49.5055	-55.4293
Bedding
Strike	Dip	Direction
244	29	N
231	13	N
231	25	N
243	21	N
243	23	N
Dyke (65) West margin
Strike	Dip	Direction
5	80	E
Dyke (65) East margin
Strike	Dip	Direction
17	89	W
Dyke (65) thickness
6	8	72
Location 69	49.5055	-55.4281
Dyke (66) thickness
92	107
Dyke (66) West margin
Strike	Dip	Direction
157	79	W
Dyke (66) East margin
Strike	Dip	Direction
349	67	E
Bedding
Strike	Dip	Direction
90	78	N
258	42	N
277	43	N
271	50	N
Location 70	49.5055	-55.4276
Dyke (67) thickness
32	31	27
Dyke (67) West margin
Strike	Dip	Direction
13	70	E
10	67	E
Bedding
Strike	Dip	Direction
173	73	W
Location 71	49.5055	-55.4269
Bedding
Strike	Dip	Direction
270	44	N
Dyke (68) thickness
29	30	33
Dyke (68) West margin
Strike	Dip	Direction
211	43	W
Dyke (68) East margin
Strike	Dip	Direction
216	31	W
Location 72	49.5054	-55.4256
Dyke (69) Approximate orientation
Strike
180
Location 73	49.506	-55.4215
Dyke (70)
No data obtained
Location 74	49.5094	-55.4123
Dyke (71) thickness
35	52	43
Dyke (71) East margin
Strike	Dip	Direction
10	62	NW
16	68	NW
Dyke (71) West margin
Strike	Dip	Direction
1	61	NW
5	65	NW
Dyke (71) In bridge
Strike	Dip	Direction
8	76	E
Bedding
Strike	Dip	Direction
254	79	N
253	82	N
252	69	N
279	78	N
Dyke (72) thickness
40	50
Dyke (72) Approximate Orientation
Strike	Dip	Direction
158	80	SW
Location 75	49.5096	-55.4121
Dyke (71) thickness
47	54	49
Dyke (71) West margin
Strike	Dip	Direction
163	53	W
Dyke (71) East margin
Strike	Dip	Direction
20	69	W
Gully orientation
141
Bedding
Strike	Dip	Direction
264	83	N
259	87	N
257	81	N
248	77	NW
55	46	N
75	90
Dyke (73) thickness
34	31	31	32
Dyke (73) East margin
Strike	Dip	Direction
348	34	NE
349	74	E
7	88	E
Dyke (73) West margin
Strike	Dip	Direction
359	78	E
180	79	W
338	78	E
4	70	E
Location 76	49.5097	-55.412
Bedding
Strike	Dip	Direction
70	71	N
57	80	SE
76	78	SE
262	73	S
Dyke (74) thickness
10	11	11	12
Dyke (74) West margin
Strike	Dip	Direction
350	85	E
Dyke (74) East margin
Strike	Dip	Direction
341	81	E
Location 77	49.5098	-55.4117
Dyke (75) thickness
40	50
Dyke (75) Approximate orientation
Strike	Dip	Direction
160	44	W
Bedding
Strike	Dip	Direction
89	80	SE
159	54	W
Location 78	49.5099	-55.4115
Dyke (76) thickness
2
Dyke (76) Approximate orientation
Strike	Dip	Direction
60	45	N
Location 79	49.5099	-55.4112
Dyke (77) thickness
12	13	10
Dyke (77) West margin
Strike	Dip	Direction
7	88	E
2	82	E
Location 80	49.5102	-55.4107
Dyke (78) thickness
87	86	89
Dyke (78) North margin
Strike	Dip	Direction
257	50	N
239	55	N
Dyke (78) South margin
Strike	Dip	Direction
251	58	N
243	57	N
Location 81	49.5103	-55.4105
Dyke (79) thickness
74	73	92
Dyke (79) orientation
Strike	Dip	Direction
71	84	W	251
21	81	E	201
346	89	E	166
Dyke (80) thickness
60	61	71
Dyke (80) East margin
Strike	Dip	Direction
150	84	W
Dyke (80) west margin
Strike	Dip	Direction
129	79	W
Location 82	49.5108	-55.409
Dyke (81) thickness
73	103	126
Dyke (81) East margin
Strike	Dip	Direction
20	88	E
Dyke (81) West margin
Strike	Dip	Direction
21	78	E
Bedding
Strike	Dip	Direction
70	84	S
75	88	S
68	77	S
Dyke (82) thickness
91	94	106
Dyke (82) East margin
Strike	Dip	Direction
2	84	W
Dyke (82) West margin
Strike	Dip	Direction
59	62	E
Location 83	49.5104	-55.4078
Dyke (83) orientation
Strike	Dip	Direction
4
Location 84	49.5111	-55.4071
Dyke (84) thickness
67	65
Dyke (84) East margin
Strike	Dip	Direction
12	77	E
Dyke (84) West margin
Strike	Dip	Direction
11	78	E
Bedding
Strike	Dip	Direction
288	85	NE
108	79	N
110	64	N
Location 85	49.5111	-55.4061
Dyke (85) thickness
80	91	97
Dyke (85) East margin
Strike	Dip	Direction
36	88	E
23	81	E
Dyke (85) West margin
Strike	Dip	Direction
26	87	E
2	78	W
Bedding
Strike	Dip	Direction
85	33	S
90	50	S
270	74	N
Dyke (86) thickness
52	39	35
Dyke (86) East margin
Strike	Dip	Direction
35	89	W
37	79	E
Dyke (86) West margin
Strike	Dip	Direction
24	82	W
29	73	W
Location 86	49.5108	-55.4049
Dyke (87) thickness
50
Dyke (87) Orientation
Strike	Dip	Direction
30	66	E
Dyke (88) thickness
150
Dyke (88) Orientation
Strike	Dip	Direction
40	78	E
Location 87	49.5108	-55.4042
Dyke (89) thickness
20	25	29
Dyke (89) East margin
Strike	Dip	Direction
239	72	N
Dyke (89) West margin
Strike	Dip	Direction
234	84	N
Dyke (90) thickness
25	19	26
Dyke (90) East margin
Strike	Dip	Direction
22	45	E
52	68	N
Dyke (90) West margin
Strike	Dip	Direction
43	85	S
Bedding
Strike	Dip	Direction
103	56	S
99	68	S
10	88	E
118	44	SW
117	57	SW
Surfaces with slickenlines
Strike	Dip	Direction	Plunge	Azimuth
115	75	S	29	130
110	75	S	30	122
Location 88	49.5111	-55.4037
Bedding
Strike	Dip	Direction
112	55	SW
106	59	SW
118	70	SW
Dyke (91) Orientation
Strike	Dip	Direction
31	90
Dyke (91) thickness
120
Location 89	49.5113	-55.4036
Orientation of gully
138
Dyke (91) thickness
129	144	137
Dyke (91) North margin
Strike	Dip	Direction
24	85	N
Dyke (91) south margin
Strike	Dip	Direction
34	84	S
51	73	S
Location 90	49.5111	-55.4031
Dyke (92) thickness
41	34	25
Dyke (92) south margin
Strike	Dip	Direction
202	73	N
261	53	N
Dyke (92) North margin
Strike	Dip	Direction
211	72	N
242	53	N
Bedding
Strike	Dip	Direction
102	71	S
105	71	S
108	64	S
Location 91	49.5112	-55.4028
Dyke (91) thickness
29	29	25
Dyke (91) North margin
Strike	Dip	Direction
246	62	N
Dyke (91) South margin
Strike	Dip	Direction
251	58	N
Bedding
Strike	Dip	Direction
117	35	S
Dyke (91) thickness (5m east)
26	26	22
Dyke (91) North margin (5m east)
Strike	Dip	Direction
242	73	N
Dyke (91) South margin (5m east)
Strike	Dip	Direction
240	76	N
Dyke (91) thickness (6m east)
24	23	25
Dyke (91) North margin (6m east)
Strike	Dip	Direction
224	72	N
Dyke (91) South margin (6m east)
Strike	Dip	Direction
241	68	N
Location 92	49.5118	-55.4032
Dyke (92) thickness
116	122	110
Dyke (92) east margin
Strike	Dip	Direction
28	81	S
Dyke (92) west margin
Strike	Dip	Direction
174	84	W
Bedding
Strike	Dip	Direction
90	83	S
92	88	S
95	90
94	87	S
97	81	S
94	87	S
96	87	S
86	88	S
93	86	S
89	87	S
Location 93	49.5118	-55.4034
Dyke (93) thickness
51	48	62
Dyke (93) east margin
Strike	Dip	Direction
168	76	W
224	70	NW
241	80	SE
Dyke (93) West margin
Strike	Dip	Direction
215	88	W
218	62	NW
219	80	NW
Bedding
Strike	Dip	Direction
170	74	S
Location 94	49.512	-55.4036
Dyke (94) thickness
13	20	25
Dyke (94) South margin
Strike	Dip	Direction
200	81	E
Dyke (94) north margin
Strike	Dip	Direction
190	86	W
Bedding
Strike	Dip	Direction
85	82	S
Location 95	49.5151	-55.4018
Dyke (95) Approximate Orientation
Strike	Dip	Direction
160
Location 96	49.5159	-55.4035
Dyke (96) thickness
42	40	49
Dyke (96) north margin
Strike	Dip	Direction
195	79	N
166	80	E
Dyke (96) South margin
Strike	Dip	Direction
194	78	N
173	85	E
Bedding
Strike	Dip	Direction
98	36	S
94	64	S
105	45	S
98	45	S
Location 97	49.5159	-55.4036
Dyke (97) thickness
87	75	60
Dyke (97) West margin
Strike	Dip	Direction
17	84	S
191	82	W
Dyke (97) east margin
Strike	Dip	Direction
34	79	S
208	81	E
Location 98	49.5159	-55.4037
Dyke (98) thickness
75	73	69
Dyke (98) South margin
Strike	Dip	Direction
220	81	N
256	65	N
195	80	E
Dyke (98) North margin
Strike	Dip	Direction
196	72	N
272	54	N
201	80	W
Bedding
Strike	Dip	Direction
108	55	S
Location 99	49.516	-55.4038
Dyke (99) thickness
65	67	65
Dyke (99) East margin
Strike	Dip	Direction
179	71	W
Dyke (99) East margin
Strike	Dip	Direction
190	80	W
Bedding
Strike	Dip	Direction
124	45	SW
115	30	SW
94	22	SW
109	18	SW
Location 100	49.5171	-55.407
Bedding
Strike	Dip	Direction
250	78	S
71	49	S
44	70	S
Dyke (100) thickness
111	96	85
Dyke (100) South margin
Strike	Dip	Direction
186	84	W
Dyke (100) north margin
Strike	Dip	Direction
5	75	E
Dyke (101) thickness
77	104	97
Dyke (101) South margin
Strike	Dip	Direction
11	87	E
Dyke (101) north margin
Strike	Dip	Direction
176	84	W
Location 101	49.5179	-55.4083
Bedding
Strike	Dip	Direction
49	60	SE
248	79	NW
161	40	SW
Dyke (102) thickness
51	32	34
Dyke (102) South margin
Strike	Dip	Direction
64	78	S
Dyke (102) North margin
Strike	Dip	Direction
64	84	S
Location 102	49.5176	-55.4084
Bedding
Strike	Dip	Direction
104	70	S
247	52	S
64	57	S
63	72	S
Dyke (103) thickness
53	51	50
Dyke (103) East margin
Strike	Dip	Direction
184	82	W
Dyke (103) West margin
Strike	Dip	Direction
178	84	W
Location 103	49.5184	-55.4088
Dyke (104) thickness
63	65	66
Dyke (104) East margin
Strike	Dip	Direction
4	82	W
191	81	E
Dyke (104) West margin
Strike	Dip	Direction
178	84	W
175	84	W
Bedding
Strike	Dip	Direction
85	62	S
88	67	S
75	62	S
85	63	S
Location 104	49.5184	-55.4092
Dyke (105) thickness
45
Dyke (105) West margin
Strike	Dip	Direction
191	71	W
Dyke (106) thickness
29
Dyke (106) West margin
Strike	Dip	Direction
0	85	E
Bedding
Strike	Dip	Direction
97	52	S
83	44	S
84	69	S
Location 105	49.5184	-55.4098
Dyke (107) thickness
50
Dyke (107) West margin
Strike	Dip	Direction
30	53	N
Location 106	49.5184	-55.4102
Dyke (108) thickness
32
Dyke (108) West margin
Strike	Dip	Direction
145	87	E
Dyke (109) thickness
53
Dyke (109) West margin
Strike	Dip	Direction
232	61	W
Bedding
Strike	Dip	Direction
83	79	S
67	89	S
Location 107	49.5184	-55.4113
Bedding
Strike	Dip	Direction
84	88	S
74	84	S
Dyke (110) thickness
38
Dyke (110) West margin
Strike	Dip	Direction
224	70	W
Location 108	49.5184	-55.4114
Dyke (111) thickness
51
Dyke (111) West margin
Strike	Dip	Direction
5	69	E
Bedding
Strike	Dip	Direction
81	83	S
85	67	S
Location 109	49.5184	-55.4115
Dyke (112) thickness
62	87	77
Dyke (112) West margin
Strike	Dip	Direction
5	74	E
Dyke (112) East margin
Strike	Dip	Direction
22	64	E
Dyke (113) thickness
58	56	57
Dyke (113) South margin
Strike	Dip	Direction
76	63	S
Dyke (113) North margin
Strike	Dip	Direction
68	73	S
Bedding
Strike	Dip	Direction
45	73	SE
46	82	SE
59	63	SE
Location 110	49.5183	-55.4116
[truncated: 1,366 more rows]

## Sheet: Dyke thickness
Dyke No.	Thickness(s) (cm)												Mean thickness (cm)		No thickness measurement taken	48
1	56	78	66	69									67.25		Total measured	244
2	84	88.5	47										73.1667
3	33	32	23										29.3333
4	18	18	11										15.6667
5	36	40	39										38.3333
6	62	63	77	60									65.5
7	38	35	40										37.6667
8	54	56	52										54
9	31	34	33										32.6667
10	27	25	36										29.3333
11	40												40
12	46	49	49										48
13	73	69	68										70
14	89	91	90										90
15	41	38	41										40
16	4	8	12										8
17	43	29	30										34
18	25												25
19	80												80
20	112	63	98										91
21	36	34	40										36.6667
22	44	29	63	56	58	57							51.1667
23	45	45	41										43.6667
24	98	198	101	95									123
25	85	78	81										81.3333
26	88												88
27	40												40
28	53	61	198	88	148	97	100	105					106.25
29	47	38	59	57									50.25
30	82	87	83										84
31	54	53	50										52.3333
32	20												20
33	115	124	127										122
34	54	67	53										58
35	27	26	22										25
36	89	68	54										70.3333
37	89	78	71										79.3333
38	35	38	37										36.6667
39	52	53	48										51
40	62	68	87	64	67	59	80	89					72
41	86	82	87	77	75								81.4
42	74	73	63										70
43	72	71	58										67
44	73	88	99										86.6667
45	200												200
46	24	26	32										27.3333
47	40	49	46										45
48	48	45											46.5
49	82	62	68										70.6667
50	42	56	52										50
51	27	28	26										27
52	98	101	108										102.333
53	31	33	35										33
54	49	37	53										46.3333
55	10	9	8										9
56	7	6	5.5										6.16667
57	37	35	38										36.6667
58	63	65	71										66.3333
59	15	39	90										48
60	25												25
61	34	64	53										50.3333
62	62	67	68	88									71.25
63	49	50	5	14	17	23							26.3333
64	Not measured
65	6	8	72										28.6667
66	92	107											99.5
67	32	31	27										30
68	29	30	33										30.6667
69	Not measured
70	Not measured
71	35	52	43	47	54	49							46.6667
72	40	50											45
73	34	31	31	32									32
74	10	11	11	12									11
75	40	50											45
76	2												2
77	12	13	10										11.6667
78	87	86	89										87.3333
79	74	73	92										79.6667
80	60	61	71										64
81	73	103	126										100.667
82	91	94	106										97
83	4												4
84	67	65											66
85	80	91	97										89.3333
86	52	39	35										42
87	50												50
88	150												150
89	20	25	29										24.6667
90	25	19	26										23.3333
91	120	129	144	137	29	29	25	26	26	22			68.7
92	41	34	25	116	122	110							74.6667
93	51	48	62										53.6667
94	13	20	25										19.3333
95	Not measured
96	42	40	49										43.6667
97	87	75	60										74
98	75	73	69										72.3333
99	65	67	65										65.6667
100	111	96	85										97.3333
101	77	104	97										92.6667
102	51	32	34										39
103	53	51	50										51.3333
104	63	65	66										64.6667
105	45												45
106	29												29
107	50												50
108	32												32
109	53												53
110	38												38
111	51												51
112	62	87	77										75.3333
113	58	56	57	40	50								52.2
114	86	77	82										81.6667
115	23	25	22										23.3333
116	45												45
117	30	40											35
118	84												84
119	58												58
120	52												52
121	71												71
122	Not measured
123	Not measured
124	Not measured
125	Not measured
126	Not measured
127	Not measured
128	Not measured
129	Not measured
130	Not measured
131	Not measured
132	Not measured
133	Not measured
134	Not measured
135	Not measured
136	Not measured
137	Not measured
138	Not measured
139	Not measured
140	Not measured
141	58	51	60										56.3333
142	Not measured
143	48	47	55										50
144	48	50	55										51
145	Not measured
146	Not measured
147	58	98	125										93.6667
148	78	110	107										98.3333
149	43	51	57										50.3333
150	82	90	56										76
151	Not measured
152	Not measured
153	1	1.62											1.31
154	48	48	49										48.3333
155	40	41											40.5
156	26	23	24										24.3333
157	50	49	51										50
158	60	60	65										61.6667
159	15	18	16										16.3333
160	8	78											43
161	59	61	68										62.6667
162	50												50
163	115	115	119										116.333
164	63	61	60										61.3333
165	57	67	54	86	80	87							71.8333
166	7	6	9										7.33333
167	59	61	63										61
168	150												150
169	100	150											125
170	10	50	100										53.3333
171	39	37	38										38
172	35	31	28										31.3333
173	20	39											29.5
174	56	57											56.5
175	42	41	47										43.3333
176	7	6	4										5.66667
177	3	15	10	12									10
178	37	36	36										36.3333
179	50	47	39										45.3333
180	8	9	8										8.33333
181	25												25
182	50	80											65
183	50	60											55
184	80												80
185	46	45	41										44
186	15	7	4										8.66667
187	12	11	13										12
188	30	40	50										40
189	20	30											25
190	36	20	16										24
191	110	116											113
192	58	61											59.5
193	30												30
194	39	60											49.5
195	77												77
196	67	80											73.5
197	76	80											78
198	22	19											20.5
199	80												80
200	80	100											90
201	53	50											51.5
202	70	27											48.5
203	12	14											13
204	50	60											55
205	72	74	58										68
206	49	48											48.5
207	57	54											55.5
208	32	29											30.5
209	169	173											171
210	45	45											45
211	36												36
212	8	16											12
213	18	20	22										20
214	46												46
215	13	40	42										31.6667
216	40	41	45										42
217	50												50
218	38												38
219	39												39
220	20	30											25
221	25												25
222	53												53
223	76												76
224	100												100
225	32												32
226	96												96
227	50												50
228	63												63
229	50												50
230	30												30
231	62												62
232	72												72
233	30												30
234	50												50
235	42												42
236	25	30											27.5
237	11	13											12
238	45	42											43.5
239	15	16											15.5
240	23	30											26.5
241	40	43											41.5
242	30	30	13										24.3333
243	9	10											9.5
244	16	20											18
245	20	23											21.5
246	50												50
247	80												80
248	80												80
249	Not measured
250	Not measured
251	Not measured
252	80												80
253	50												50
254	Not measured
255	30												30
256	60												60
257	Not measured
258	Not measured
259	Not measured
260	Not measured
261	Not measured
262	Not measured
263	Not measured
264	Not measured
265	Not measured
266	Not measured
267	20												20
268	Not measured
269	Not measured
270	100	150											125
271	78												78
272	86	102											94
273	Not measured
274	40	50											45
275	40	60											50
276	Not measured
277	30												30
278	40												40
279	30												30
280	40												40
281	30												30
282	53												53
283	100												100
284	63												63
285	56												56
286	67												67
287	73												73
288	43												43
289	68												68
290	22	25											23.5
291	Not measured
292	Not measured
MEAN													53.01

## Sheet: Dyke lineations
Dyke No.	Strike	Dip	Direction	Plunge	Azimuth	Location	Longitude	Latitude
1	153.143	81.2857	E	85	52	2	-55.4461	49.5115
1	153.143	81.2857	E	80	52	2	-55.4461	49.5115
46	49	50	N	10	32	50	-55.3006	49.4962
46	67	43	N	5	1	50	-55.3006	49.4962
54	73	89	S	34	73	59	-55.4524	49.4542
141	17	88	E	41	95	128	-55.4276	49.4384
142	20	78	E	62	15	149	-55.4123	49.4531
156	322	52	E	69	322	152	-55.4119	49.4558
236	58	87	N	52	52	203	-55.3745	49.4971
244	38	36	S	24	224	209	-55.3741	49.496
245	81	41	S	19	231	210	-55.3745	49.4965
285	164	28	W	10	150	237	-55.4308	49.4987

## Sheet: Dyke Orientations (all data)
Location No.	Dyke No.	Strike	Dip	Direction	Longitude	Latitude
2	1	144	79	E	-55.4461	49.5115			Total entries	683
2	1	146	78	E	-55.4461	49.5115			Total complete entries	655
2	1	150	78	E	-55.4461	49.5115			Incomplete measurement	19
2	1	150	84	E	-55.4461	49.5115			Location only	9
2	1	151	81	E	-55.4461	49.5115			Total minus location only	674
2	1	156	84	E	-55.4461	49.5115
2	1	175	85	E	-55.4461	49.5115
3	2	152	65	W	-55.4452	49.512
3	2	155	30	W	-55.4452	49.512
3	2	155	25	W	-55.4452	49.512
3	2	155	30	W	-55.4452	49.512
3	2	163	40	W	-55.4452	49.512
3	2	180	69	W	-55.4452	49.512
4	3	148	60	W	-55.4448	49.5123
4	3	151	62	W	-55.4448	49.5123
4	3	156	63	W	-55.4448	49.5123
4	3	161	57	W	-55.4448	49.5123
4	3	161	61	W	-55.4448	49.5123
4	3	163	64	W	-55.4448	49.5123
6	4	1	78	E	-55.449	49.5123
6	4	3	76	E	-55.449	49.5123
6	4	19	76	E	-55.449	49.5123
6	4	154	81	E	-55.449	49.5123
6	4	167	79	E	-55.449	49.5123
6	4	174	78	E	-55.449	49.5123
7	5	130	88	W	-55.4511	49.5121
7	5	136	85	W	-55.4511	49.5121
7	5	139	80	W	-55.4511	49.5121
7	5	155	68	W	-55.4511	49.5121
7	5	158	76	W	-55.4511	49.5121
7	5	159	90		-55.4511	49.5121
7	5	161	65	W	-55.4511	49.5121
7	5	164	8	W	-55.4511	49.5121
7	5	169	84	W	-55.4511	49.5121
7	5	170	75	W	-55.4511	49.5121
7	5	176	90		-55.4511	49.5121
8	6	9	68	E	-55.4522	49.5118
8	6	9	58	E	-55.4522	49.5118
8	6	26	56	E	-55.4522	49.5118
8	6	157	71	E	-55.4522	49.5118
8	6	165	70	E	-55.4522	49.5118
8	6	173	72	E	-55.4522	49.5118
10	6	5	66	E	-55.4522	49.5112
10	6	8	70	E	-55.4522	49.5112
10	6	10	72	E	-55.4522	49.5112
10	6	134	72	W	-55.4522	49.5112
10	6	142	78	W	-55.4522	49.5112
10	6	154	88	W	-55.4522	49.5112
10	6	155	85	W	-55.4522	49.5112
8	7	151	67	E	-55.4522	49.5118
8	7	152	74	E	-55.4522	49.5118
8	7	153	75	E	-55.4522	49.5118
8	7	154	71	E	-55.4522	49.5118
8	7	157	62	E	-55.4522	49.5118
8	7	161	74	E	-55.4522	49.5118
9	8	150	79	W	-55.4518	49.5115
9	8	151	83.6	W	-55.4518	49.5115
9	8	153	75	W	-55.4518	49.5115
9	8	154	83	W	-55.4518	49.5115
9	8	158	64	W	-55.4518	49.5115
9	8	165	76	W	-55.4518	49.5115
11	9	149	88	E	-55.4528	49.5112
11	9	160	85	E	-55.4528	49.5112
11	9	161	83	E	-55.4528	49.5112
11	9	164	78	E	-55.4528	49.5112
11	9	164	79	E	-55.4528	49.5112
11	9	168	87	E	-55.4528	49.5112
12	10	160	74	E	-55.4481	49.4815
12	10	169	88	E	-55.4481	49.4815
12	10	174	76	E	-55.4481	49.4815
12	10	174	86	E	-55.4481	49.4815
12	11	110	89	S	-55.4481	49.4815
13	12	153	84	W	-55.4507	49.5002
13	12	155	85	W	-55.4507	49.5002
13	12	156	81	W	-55.4507	49.5002
13	12	164	88	W	-55.4507	49.5002
13B	13	124	80	W	-55.4499	49.5005
13B	13	126	88	W	-55.4499	49.5005
13B	13	134	72	W	-55.4499	49.5005
13B	13	144	68	W	-55.4499	49.5005
13C	14	140	89	W	-55.4491	49.5008
13C	14	142	76	W	-55.4491	49.5008
13C	14	144	87	W	-55.4491	49.5008
13C	14	144	87	W	-55.4491	49.5008
14	15	168	84	W	-55.4481	49.5014
14	15	174	84	W	-55.4481	49.5014
14	16	138	89	E	-55.4481	49.5014
14	16	146	81	E	-55.4481	49.5014
14	16	149	85	E	-55.4481	49.5014
14	16	155	82	E	-55.4481	49.5014
15	17	132	56	W	-55.4477	49.5016
15	17	132	27	W	-55.4477	49.5016
15	17	132	41	W	-55.4477	49.5016
15	17	134	57	W	-55.4477	49.5016
15	17	145	83	W	-55.4477	49.5016
16	18	149	78	W	-55.4494	49.5016
16	18	150	80	W	-55.4494	49.5016
16	18	175	70	W	-55.4494	49.5016
16	18	143	82	E	-55.4494	49.5016
23	19	164	87	W	-55.4426	49.5084
23	19	170	90		-55.4426	49.5084
25	20	42	42	E	-55.4481	49.5037
25	20	113	48	E	-55.4481	49.5037
25	20	137	55	E	-55.4481	49.5037
25	20	147	53	E	-55.4481	49.5037
25	20	152	48	E	-55.4481	49.5037
26	21	155	80	E	-55.4564	49.5062
26	21	162	86	E	-55.4564	49.5062
26	21	163	72	E	-55.4564	49.5062
26	21	166	86	E	-55.4564	49.5062
26	21	166	78	E	-55.4564	49.5062
26	21	167	81	E	-55.4564	49.5062
26	22	159	72	E	-55.4564	49.5062
26	22	160	76	E	-55.4564	49.5062
26	22	161	80	E	-55.4564	49.5062
26	22	163	82	E	-55.4564	49.5062
26	22	164	82	E	-55.4564	49.5062
26	22	164	82	E	-55.4564	49.5062
26	23	128	19	E	-55.4564	49.5062
26	23	138	20	E	-55.4564	49.5062
26	23	141	17	E	-55.4564	49.5062
26	23	148	14	E	-55.4564	49.5062
26	23	154	18	E	-55.4564	49.5062
26	23	157	41	E	-55.4564	49.5062
26	23	159	23	E	-55.4564	49.5062
27	24	135	51	E	-55.4494	49.5039
27	24	142	60	E	-55.4494	49.5039
27	24	147	46	E	-55.4494	49.5039
27	24	150	51	E	-55.4494	49.5039
27	24	150	49	E	-55.4494	49.5039
27	24	155	52	E	-55.4494	49.5039
27	25	72	40	N	-55.4494	49.5039
27	25	80	45	N	-55.4494	49.5039
27	25	82	43	N	-55.4494	49.5039
27	25	84	42	N	-55.4494	49.5039
27	25	96	51	N	-55.4494	49.5039
28	26	154	26	E	-55.4486	49.5037
28	26	174	13	E	-55.4486	49.5037
28	26	177	31	E	-55.4486	49.5037
29	27	2	75	W	-55.4469	49.5037
29	27	2	65	W	-55.4469	49.5037
29	28	45	41	N	-55.4469	49.5037
29	28	56	25	N	-55.4469	49.5037
31	28	62	33	N	-55.4458	49.5038
31	28	81	44	N	-55.4458	49.5038
31	28	82	33	N	-55.4458	49.5038
31	28	82	39	N	-55.4458	49.5038
31	28	85	40	N	-55.4458	49.5038
31	28	85	28	N	-55.4458	49.5038
31	28	90	34	N	-55.4458	49.5038
37	28	74	32	N	-55.4415	49.5048
37	28	82	35	N	-55.4415	49.5048
37	28	106	48	N	-55.4415	49.5048
37	28	108	38	N	-55.4415	49.5048
30	29	67	82	W	-55.4462	49.5038
30	29	150	76	W	-55.4462	49.5038
30	29	151	79	W	-55.4462	49.5038
30	29	152	78	W	-55.4462	49.5038
30	29	152	75	W	-55.4462	49.5038
30	29	162	81	W	-55.4462	49.5038
32	30	61	73	E	-55.4454	49.5038
32	30	149	67	E	-55.4454	49.5038
32	30	163	72	E	-55.4454	49.5038
32	30	165	84	E	-55.4454	49.5038
32	30	169	67	E	-55.4454	49.5038
32	31	138	46	E	-55.4454	49.5038
32	31	154	34	NE	-55.4454	49.5038
32	31	157	39	E	-55.4454	49.5038
32	31	162	26	E	-55.4454	49.5038
33	32	160	68	W	-55.4445	49.5039
33	32	155	63	W	-55.4445	49.5039
33	32	166	74	W	-55.4445	49.5039
34	33	161	83	E	-55.4442	49.5039
34	33	162	78	E	-55.4442	49.5039
34	33	163	80	E	-55.4442	49.5039
34	33	166	76	E	-55.4442	49.5039
34	33	171	85	E	-55.4442	49.5039
34	33	172	74	E	-55.4442	49.5039
35	34	20	72	E	-55.444	49.5039
35	34	23	70	E	-55.444	49.5039
35	34	30	84	E	-55.444	49.5039
35	34	19	88	W	-55.444	49.5039
35	34	23	65	W	-55.444	49.5039
35	34	36	71	W	-55.444	49.5039
36	35	4	62	E	-55.4425	49.5043
36	35	156	60	E	-55.4425	49.5043
38	36	104	85	S	-55.3376	49.2067
38	36	106	88	S	-55.3376	49.2067
39	37	111	49	E	-55.2452	49.3217
39	37	139	55	E	-55.2452	49.3217
39	37	145	68	E	-55.2452	49.3217
39	37	159	52	E	-55.2452	49.3217
40	38	56	72	S	-55.3037	49.4978
40	38	81	90		-55.3037	49.4978
40	38	89	85	S	-55.3037	49.4978
41	39	110	78	E	-55.2094	49.4158
41	39	120	87	E	-55.2094	49.4158
41	39	120	86	E	-55.2094	49.4158
42	40	25	20	SE	-55.3047	49.4994
42	40	38	28	SE	-55.3047	49.4994
42	40	39	86	SE	-55.3047	49.4994
42	40	42	80	SE	-55.3047	49.4994
42	40	45	82	SE	-55.3047	49.4994
42	40	58	77	SE	-55.3047	49.4994
42	40	78	50	SE	-55.3047	49.4994
42	40	95	55	S	-55.3047	49.4994
43	41	32	80	S	-55.3059	49.4995
43	41	45	85	S	-55.3059	49.4995
43	41	46	90		-55.3059	49.4995
43	41	47	80	S	-55.3059	49.4995
43	41	60	82	SE	-55.3059	49.4995
43	41	61	90		-55.3059	49.4995
43	41	65	75	N	-55.3059	49.4995
43	41	73	90		-55.3059	49.4995
43	41	80	60	S	-55.3059	49.4995
43	41	53	84	NW	-55.3059	49.4995
43	41	58	73	NW	-55.3059	49.4995
43	41	61	78	N	-55.3059	49.4995
43	41	65	80	N	-55.3059	49.4995
43	41	67	75	N	-55.3059	49.4995
43	41	78	80	N	-55.3059	49.4995
43	41	82	82	N	-55.3059	49.4995
43	41	84	80	N	-55.3059	49.4995
45	42	65	78	N	-55.3062	49.5002
45	42	65	78	N	-55.3062	49.5002
45	42	72	77	N	-55.3062	49.5002
45	42	72	77	N	-55.3062	49.5002
46	43	54	82	S	-55.3103	49.5025
46	43	88	88	SE	-55.3103	49.5025
46	43	52	84	NW	-55.3103	49.5025
46	43	61	86	N	-55.3103	49.5025
46	43	79	73	N	-55.3103	49.5025
46	43	83	78	N	-55.3103	49.5025
46	43	86	65	N	-55.3103	49.5025
48	44	39	81	SE	-55.3117	49.5037
48	44	43	79	SE	-55.3117	49.5037
48	44	46	81	SE	-55.3117	49.5037
48	44	53	84	SE	-55.3117	49.5037
48	44	28	88	NW	-55.3117	49.5037
48	44	35	88	NW	-55.3117	49.5037
49	45	60	90		-55.2972	49.494
50	46	59	47	N	-55.3006	49.4962
50	46	68	82	N	-55.3006	49.4962
50	46	72	89	N	-55.3006	49.4962
51	47	62	71	N	-55.3014	49.4969
51	47	63	76	N	-55.3014	49.4969
51	47	69	75	N	-55.3014	49.4969
52	48	84	88	N	-55.3022	49.4981
52	48	91	88	N	-55.3022	49.4981
52	48	91	88	N	-55.3022	49.4981
53	49	80	82	S	-55.2866	49.4832
53	49	82	84	N	-55.2866	49.4832
53	49	82	72	N	-55.2866	49.4832
53	49	88	82	N	-55.2866	49.4832
53	49	96	74	N	-55.2866	49.4832
54	50	145	82	E	-55.0949	49.3371
54	50	156	58	E	-55.0949	49.3371
54	50	162	84	E	-55.0949	49.3371
54	50	176	77	E	-55.0949	49.3371
54	50	176	88	E	-55.0949	49.3371
56	51	131	72	W	-55.0952	49.3376
56	51	132	64	SW	-55.0952	49.3376
56	51	129	74	E	-55.0952	49.3376
56	51	144	74	E	-55.0952	49.3376
57	52	18	68	SE	-55.453	49.4542
57	52	50	81	SE	-55.453	49.4542
58	53	38	69	S	-55.4526	49.4542
58	53	42	78	S	-55.4526	49.4542
58	53	42	66	S	-55.4526	49.4542
58	53	44	76	S	-55.4526	49.4542
58	53	70	66	S	-55.4526	49.4542
59	54	35	77	S	-55.4524	49.4542
59	54	73	89	S	-55.4524	49.4542
60	55	87	79	S	-55.4563	49.4732
60	55	90	85	S	-55.4563	49.4732
60	55	99	86	S	-55.4563	49.4732
61	56	273	68	N	-55.4559	49.4736
61	56	100	72	N	-55.4559	49.4736
61	57	233	80	S	-55.4559	49.4736
61	57	244	87	S	-55.4559	49.4736
61	57	244	81	S	-55.4559	49.4736
61	57	245	82	S	-55.4559	49.4736
61	57	75	88	S	-55.4559	49.4736
62	58	98	82	SW	-55.4558	49.4738
62	58	104	71	SW	-55.4558	49.4738
63	59	270	45	N	-55.4557	49.4739
63	59	278	42	N	-55.4557	49.4739
63	59	282	44	N	-55.4557	49.4739
63	59	288	34	N	-55.4557	49.4739
63	60	97	82	S	-55.4557	49.4739
63	60	98	88	S	-55.4557	49.4739
63	60	271	82	N	-55.4557	49.4739
63	60	278	74	N	-55.4557	49.4739
64	61	180	70	W	-55.4404	49.5058
64	61	186	65	W	-55.4404	49.5058
64	61	218	70	NW	-55.4404	49.5058
64	61	220	66	NW	-55.4404	49.5058
65	62	293	77	S	-55.4566	49.5028
65	62	301	73	S	-55.4566	49.5028
65	62	127	78	SW	-55.4566	49.5028
65	62	136	79	SW	-55.4566	49.5028
65	62	317	81	S	-55.4566	49.5028
65	62	327	79	E	-55.4566	49.5028
66	63	12	89	E	-55.4305	49.5055
66	63	12	82	E	-55.4305	49.5055
66	63	12	83	E	-55.4305	49.5055
66	63	355	83	E	-55.4305	49.5055
67	64	148	80	W	-55.4299	49.5055
68	65	5	80	E	-55.4293	49.5055
68	65	17	89	W	-55.4293	49.5055
69	66	157	79	W	-55.4281	49.5055
69	66	349	67	E	-55.4281	49.5055
70	67	10	67	E	-55.4276	49.5055
70	67	13	70	E	-55.4276	49.5055
71	68	211	43	W	-55.4269	49.5055
71	68	216	31	W	-55.4269	49.5055
72	69	180	x	x	-55.4256	49.5054
73	70	x	x	x	-55.4215	49.506
74	71	8	76	E	-55.4123	49.5094
74	71	1	61	NW	-55.4123	49.5094
74	71	5	65	NW	-55.4123	49.5094
74	71	10	62	NW	-55.4123	49.5094
74	71	16	68	NW	-55.4123	49.5094
75	71	163	53	W	-55.4121	49.5096
75	71	20	69	W	-55.4121	49.5096
74	72	158	80	SW	-55.4123	49.5094
75	73	4	70	E	-55.4121	49.5096
75	73	7	88	E	-55.4121	49.5096
75	73	180	79	W	-55.4121	49.5096
75	73	338	78	E	-55.4121	49.5096
75	73	348	34	NE	-55.4121	49.5096
75	73	349	74	E	-55.4121	49.5096
75	73	359	78	E	-55.4121	49.5096
76	74	341	81	E	-55.412	49.5097
76	74	350	85	E	-55.412	49.5097
77	75	160	44	W	-55.4117	49.5098
78	76	60	45	N	-55.4115	49.5099
79	77	2	82	E	-55.4112	49.5099
79	77	7	88	E	-55.4112	49.5099
80	78	239	55	N	-55.4107	49.5102
80	78	243	57	N	-55.4107	49.5102
80	78	251	58	N	-55.4107	49.5102
80	78	257	50	N	-55.4107	49.5102
81	79	21	81	E	-55.4105	49.5103
81	79	129	79	W	-55.4105	49.5103
81	79	150	84	W	-55.4105	49.5103
81	79	71	84	W	-55.4105	49.5103
81	79	346	89	E	-55.4105	49.5103
81	80	129	79	W	-55.4105	49.5103
81	80	150	84	W	-55.4105	49.5103
82	81	20	88	E	-55.409	49.5108
82	81	21	78	E	-55.409	49.5108
82	82	59	62	E	-55.409	49.5108
82	82	2	84	W	-55.409	49.5108
83	83	4	x	x	-55.4078	49.5104
84	84	11	78	E	-55.4071	49.5111
84	84	12	77	E	-55.4071	49.5111
85	85	23	81	E	-55.4061	49.5111
85	85	26	87	E	-55.4061	49.5111
85	85	36	88	E	-55.4061	49.5111
85	85	2	78	W	-55.4061	49.5111
85	86	37	79	E	-55.4061	49.5111
85	86	204	82	W	-55.4061	49.5111
85	86	29	73	W	-55.4061	49.5111
85	86	215	89	W	-55.4061	49.5111
86	87	30	66	E	-55.4049	49.5108
86	88	40	78	E	-55.4049	49.5108
87	89	234	84	N	-55.4042	49.5108
87	89	239	72	N	-55.4042	49.5108
87	90	22	45	E	-55.4042	49.5108
87	90	43	85	S	-55.4042	49.5108
87	90	52	68	N	-55.4042	49.5108
88	91	31	90		-55.4037	49.5111
89	91	34	84	S	-55.4036	49.5113
89	91	51	73	S	-55.4036	49.5113
89	91	24	85	N	-55.4036	49.5113
91	91	44	72	N	-55.4028	49.5112
91	91	60	76	N	-55.4028	49.5112
91	91	61	68	N	-55.4028	49.5112
91	91	62	73	N	-55.4028	49.5112
91	91	66	62	N	-55.4028	49.5112
91	91	71	58	N	-55.4028	49.5112
92	92	208	81	S	-55.4032	49.5118
92	92	174	84	W	-55.4032	49.5118
90	92	202	73	N	-55.4031	49.5111
90	92	211	72	N	-55.4031	49.5111
90	92	242	53	N	-55.4031	49.5111
90	92	261	53	N	-55.4031	49.5111
93	93	241	80	SE	-55.4034	49.5118
93	93	168	76	W	-55.4034	49.5118
93	93	215	88	W	-55.4034	49.5118
93	93	218	62	NW	-55.4034	49.5118
93	93	219	80	NW	-55.4034	49.5118
93	93	224	70	NW	-55.4034	49.5118
94	94	200	81	E	-55.4036	49.512
94	94	190	86	W	-55.4036	49.512
95	95	160	x	x	-55.4018	49.5151
96	96	194	78	N	-55.4035	49.5159
96	96	195	79	N	-55.4035	49.5159
96	96	166	80	E	-55.4035	49.5159
96	96	173	85	E	-55.4035	49.5159
97	97	197	84	S	-55.4036	49.5159
97	97	208	81	E	-55.4036	49.5159
97	97	214	79	S	-55.4036	49.5159
97	97	191	82	W	-55.4036	49.5159
98	98	195	80	E	-55.4037	49.5159
98	98	196	72	N	-55.4037	49.5159
98	98	201	80	W	-55.4037	49.5159
98	98	220	81	N	-55.4037	49.5159
98	98	256	65	N	-55.4037	49.5159
98	98	272	54	N	-55.4037	49.5159
99	99	179	71	W	-55.4038	49.516
99	99	190	80	W	-55.4038	49.516
100	100	5	75	E	-55.407	49.5171
100	100	6	84	W	-55.407	49.5171
100	101	191	87	E	-55.407	49.5171
100	101	176	84	W	-55.407	49.5171
101	102	64	78	S	-55.4083	49.5179
101	102	64	84	S	-55.4083	49.5179
102	103	178	84	W	-55.4084	49.5176
102	103	184	82	W	-55.4084	49.5176
103	104	191	81	E	-55.4088	49.5184
103	104	175	84	W	-55.4088	49.5184
103	104	178	84	W	-55.4088	49.5184
103	104	184	82	W	-55.4088	49.5184
104	105	191	71	W	-55.4092	49.5184
104	106	0	85	E	-55.4092	49.5184
105	107	30	53	N	-55.4098	49.5184
106	108	145	87	E	-55.4102	49.5184
106	109	232	61	W	-55.4102	49.5184
107	110	224	70	W	-55.4113	49.5184
108	111	5	69	E	-55.4114	49.5184
109	112	5	74	E	-55.4115	49.5184
109	112	22	64	E	-55.4115	49.5184
112	113	56	78	S	-55.412	49.5183
112	113	70	70	S	-55.412	49.5183
109	113	68	73	S	-55.4115	49.5184
109	113	76	63	S	-55.4115	49.5184
110	114	0	78	E	-55.4116	49.5183
110	114	3	81	E	-55.4116	49.5183
110	115	206	34	NW	-55.4116	49.5183
110	115	221	49	NW	-55.4116	49.5183
111	116	170	86	W	-55.4119	49.5182
113	117	354	84	E	-55.4124	49.5182
114	118	192	72	W	-55.4126	49.5184
115	119	304	85	E	-55.4167	49.5186
116	120	48	60	S	-55.4179	49.5186
117	121	16	60	E	-55.4189	49.5185
118	122	180	90	x	-55.4221	49.5152
118	123	180	90	x	-55.4221	49.5152
118	124	180	90	x	-55.4221	49.5152
119	125	x	x	x	-55.4241	49.5148
119	126	x	x	x	-55.4241	49.5148
120	127	160	20	S	-55.4241	49.5131
120	128	170	85	W	-55.4241	49.5131
121	129	160	85	E	-55.4263	49.5122
122	130	170	85	E	-55.4269	49.5116
122	131	180	x	x	-55.4269	49.5116
123	132	12	70	S	-55.428	49.5112
124	133	160	x	x	-55.429	49.5111
124	134	10	x	x	-55.429	49.5111
125	135	170	65	W	-55.4312	49.5108
125	136	170	65	E	-55.4312	49.5108
125	137	170	65	W	-55.4312	49.5108
126	138	133	68	E	-55.4324	49.5106
126	139	133	68	E	-55.4324	49.5106
127	140	135	64	E	-55.4329	49.5104
130	141	200	66	E	-55.4277	49.4389
130	141	169	61	E	-55.4277	49.4389
128	141	195	89	E	-55.4276	49.4384
128	141	197	88	E	-55.4276	49.4384
129	142	20	78	E	-55.4294	49.438
129	142	24	78	E	-55.4294	49.438
131	142	15	x	x	-55.4274	49.439
132	143	329	88	E	-55.4264	49.4429
132	143	344	78	E	-55.4264	49.4429
133	144	50	76	S	-55.425	49.4439
134	145	x	x	x	-55.4247	49.4452
135	146	x	x	x	-55.4229	49.4648
136	147	147	76	W	-55.4225	49.4467
136	147	160	85	W	-55.4225	49.4467
137	148	7	79	E	-55.422	49.4468
137	148	9	89	E	-55.422	49.4468
138	149	62	72	S	-55.4212	49.4472
138	149	64	79	S	-55.4212	49.4472
139	150	324	89	E	-55.4204	49.4477
139	150	337	84	E	-55.4204	49.4477
140	151	60	x	x	-55.4187	49.4483
140	152	159	x	x	-55.4187	49.4483
141	153	108	75	W	-55.4156	49.4503
141	153	132	66	E	-55.4156	49.4503
142	154	328	86	E	-55.4153	49.4505
142	154	344	87	E	-55.4153	49.4505
142	155	338	74	E	-55.4153	49.4505
142	155	341	83	E	-55.4153	49.4505
142	156	308	52	E	-55.4153	49.4505
142	156	322	52	E	-55.4153	49.4505
143	157	332	68	E	-55.4149	49.4507
143	157	343	67	E	-55.4149	49.4507
144	158	311	84	E	-55.4144	49.4511
144	158	345	73	E	-55.4144	49.4511
145	159	154	56	W	-55.4128	49.4524
145	159	169	74	W	-55.4128	49.4524
146	160	152	71	W	-55.4128	49.4524
146	160	154	71	W	-55.4128	49.4524
147	161	142	72	W	-55.4126	49.4526
147	161	151	82	W	-55.4126	49.4526
148	162	142	x	x	-55.4124	49.4528
149	163	142	69	W	-55.4123	49.4531
149	163	150	62	W	-55.4123	49.4531
150	164	145	85	W	-55.4126	49.4551
150	164	161	85	W	-55.4126	49.4551
151	165	210	81	N	-55.4123	49.4554
151	165	222	63	N	-55.4123	49.4554
152	165	222	86	N	-55.4119	49.4558
152	165	227	88	N	-55.4119	49.4558
151	166	326	81	E	-55.4123	49.4554
151	166	327	79	E	-55.4123	49.4554
152	167	325	76	E	-55.4119	49.4558
152	167	336	72	E	-55.4119	49.4558
153	168	134	80	W	-55.4116	49.4561
153	168	135	65	W	-55.4116	49.4561
154	169	135	78	E	-55.4115	49.4561
155	170	322	58	E	-55.4114	49.4562
156	171	252	80	N	-55.411	49.4564
156	171	260	77	N	-55.411	49.4564
156	172	69	88	S	-55.411	49.4564
157	173	320	75	W	-55.4107	49.4566
158	174	185	81	E	-55.4098	49.4573
158	174	175	88	E	-55.4098	49.4573
159	175	51	81	S	-55.4094	49.4575
159	175	60	78	S	-55.4094	49.4575
159	176	38	89	S	-55.4094	49.4575
159	176	39	87	N	-55.4094	49.4575
159	177	211	89	N	-55.4094	49.4575
159	177	213	77	N	-55.4094	49.4575
159	178	41	90		-55.4094	49.4575
159	178	25	80	N	-55.4094	49.4575
160	179	45	90		-55.4093	49.4577
160	179	63	85	N	-55.4093	49.4577
160	180	133	80	E	-55.4093	49.4577
160	180	150	72	E	-55.4093	49.4577
161	181	302	74	E	-55.4086	49.4578
162	182	322	65	E	-55.4081	49.4581
163	183	130	77	W	-55.4077	49.4584
164	184	142	78	W	-55.4073	49.4585
165	185	231	79	E	-55.407	49.4588
165	185	159	74	W	-55.407	49.4588
165	185	129	69	E	-55.407	49.4588
165	186	159	74	W	-55.407	49.4588
166	187	330	84	E	-55.4064	49.4593
166	187	338	76	E	-55.4064	49.4593
167	188	231	82	E	-55.4048	49.46
167	189	231	72	E	-55.4048	49.46
168	190	194	82	W	-55.4046	49.4604
169	191	201	81	N	-55.4042	49.4607
169	191	211	88	N	-55.4042	49.4607
170	192	3	78	E	-55.3998	49.4661
171	193	45	81	SE	-55.3961	49.4705
171	194	230	72	N	-55.3961	49.4705
171	195	332	71	W	-55.3961	49.4705
172	196	224	78	N	-55.3959	49.4705
173	197	81	74	S	-55.3958	49.4705
173	198	45	68	S	-55.3958	49.4705
174	199	134	56	SW	-55.3941	49.4707
175	200	18	72	E	-55.3918	49.4722
176	201	46	87	S	-55.391	49.4728
176	201	48	69	S	-55.391	49.4728
177	202	267	74	N	-55.3908	49.473
177	202	275	82	N	-55.3908	49.473
178	203	51	88	S	-55.3907	49.4731
178	203	55	89	S	-55.3907	49.4731
178	203	86	88	S	-55.3907	49.4731
179	204	13	73	W	-55.3901	49.4734
180	205	75	87	S	-55.3891	49.4744
180	205	85	45	N	-55.3891	49.4744
181	206	114	82	S	-55.3891	49.4744
181	207	65	79	N	-55.3891	49.4744
182	208	159	76	W	-55.389	49.4746
183	209	x	x	x	-55.389	49.4747
184	210	72	89	S	-55.389	49.4748
185	211	262	85	N	-55.389	49.4749
186	212	162	78	W	-55.3888	49.4751
186	213	78	88	S	-55.3888	49.4751
186	214	73	87	S	-55.3888	49.4751
187	215	261	85	N	-55.3889	49.4752
188	216	233	78	N	-55.3887	49.4753
188	217	244	72	N	-55.3887	49.4753
188	218	139	78	W	-55.3887	49.4753
189	219	58	82	S	-55.3883	49.4758
190	220	121	64	W	-55.386	49.4764
191	221	141	28	W	-55.3804	49.4787
192	222	155	44	W	-55.3774	49.4812
192	223	215	64	N	-55.3774	49.4812
193	224	152	41	W	-55.376	49.4818
194	225	92	65	W	-55.3752	49.4831
194	226	144	90		-55.3752	49.4831
195	227	298	82	E	-55.3726	49.4855
196	228	59	86	S	-55.3705	49.4907
196	229	59	86	N	-55.3705	49.4907
197	230	2	81	W	-55.3705	49.4907
198	231	202	75	W	-55.3668	49.4965
200	232	9	78	S	-55.365	49.4986
201	233	74	72	S	-55.3662	49.4992
201	233	80	90		-55.3662	49.4992
202	234	40	90		-55.3668	49.4998
203	235	69	87	N	-55.3745	49.4971
203	236	58	87	N	-55.3745	49.4971
204	237	67	86	N	-55.3743	49.497
205	238	205	84	N	-55.3743	49.497
205	239	54	86	S	-55.3743	49.497
206	240	179	86	W	-55.3738	49.4969
206	241	54	78	S	-55.3738	49.4969
207	242	253	86	N	-55.3738	49.4969
208	243	219	74	N	-55.3737	49.4967
209	244	38	36	S	-55.3741	49.496
209	244	39	84	E	-55.3741	49.496
210	245	81	41	S	-55.3745	49.4965
212	246	43	39	S	-55.3894	49.4924
212	246	46	39	S	-55.3894	49.4924
213	247	34	76	S	-55.3898	49.4928
213	248	39	76	S	-55.3898	49.4928
214	249	252	85	N	-55.3926	49.4985
214	249	262	85	N	-55.3926	49.4985
214	250	252	85	N	-55.3926	49.4985
214	250	262	85	N	-55.3926	49.4985
214	251	252	85	N	-55.3926	49.4985
214	251	262	85	N	-55.3926	49.4985
215	252	80	60	S	-55.3928	49.4991
215	253	80	x	S	-55.3928	49.4991
216	254	50	64	S	-55.3931	49.5001
216	254	62	73	S	-55.3931	49.5001
217	255	235	82	N	-55.3935	49.5012
217	255	236	82	N	-55.3935	49.5012
218	256	135	64	W	-55.502	49.3939
219	257	210	90		-55.3927	49.5054
219	257	215	85	W	-55.3927	49.5054
219	258	x	x	x	-55.3927	49.5054
220	259	190	x	x	-55.3935	49.5053
220	259	202	86	W	-55.3935	49.5053
221	260	36	x	x	-55.3954	49.5047
221	260	21	73	W	-55.3954	49.5047
221	261	82	90		-55.3954	49.5047
221	262	35	75	E	-55.3954	49.5047
221	263	36	x	x	-55.3954	49.5047
222	264	28	x	x	-55.3973	49.5056
222	264	34	63	E	-55.3973	49.5056
222	265	28	x	x	-55.3973	49.5056
222	265	34	63	E	-55.3973	49.5056
223	266	8	77	E	-55.4021	49.5049
224	267	50	32	S	-55.4039	49.5054
224	268	148	70	S	-55.4039	49.5054
225	269	150	80	W	-55.403	49.5072
226	270	8	89	E	-55.4038	49.5077
227	271	5	84	E	-55.426	49.4984
227	272	35	71	E	-55.426	49.4984
228	273	300	x	x	-55.4263	49.4984
229	274	86	39	S	-55.4269	49.4982
229	274	95	36	S	-55.4269	49.4982
230	275	302	90		-55.431	49.4998
231	276	4	84	E	-55.4336	49.5018
231	276	5	84	E	-55.4336	49.5018
231	277	4	84	E	-55.4336	49.5018
231	277	4	84	E	-55.4336	49.5018
231	277	5	84	E	-55.4336	49.5018
231	277	5	84	E	-55.4336	49.5018
231	278	164	76	W	-55.4336	49.5018
232	279	332	86	E	-55.4365	49.5016
232	280	34	x	E	-55.4365	49.5016
233	281	26	90		-55.4379	49.502
233	281	28	78	E	-55.4379	49.502
234	282	324	90		-55.4306	49.4976
235	283	40	x	x	-55.4308	49.4979
236	284	340	83	E	-55.4308	49.4983
237	285	164	28	W	-55.4308	49.4987
237	285	170	30	W	-55.4308	49.4987
238	286	344	69	E	-55.4473	49.499
239	287	69	23	S	-55.4505	49.4978
240	288	218	75	N	-55.468	49.4543
241	289	258	88	N	-55.4819	49.4538
242	290	228	60	N	-55.4808	49.4539
244	291	x	x	x	-55.4506	49.4311
246	292	x	x	x	-55.446	49.4306

## Sheet: Dykes (averages)
Dyke No.	Mean thickness (cm)	Strike (av)	Dip (av)	Direction	Observed at (Location no.)	Longitude(1st occurance)	Latitude (1st occurance)
1	67.25	153.143	81.2857	E	2	-55.4461	49.5115
2	73.1667	160	43.1667	W	3	-55.4452	49.512		Total entries	292
3	29.3333	156.667	61.1667	W	4	-55.4448	49.5123		Total complete entries (orientation)	269
4	15.6667	176.333	78	E	6	-55.449	49.5123		Total complete entries (orientation + thickness)	222
5	38.3333	156.091	66.5714	W	7	-55.4511	49.5121		Missing thickness measurement	47
6	65.5	171.308	64	E	8,10	-55.4522	49.5118		Incomplete orientation measurement	14
7	37.6667	154.667	70.5	E	8	-55.4522	49.5118		Location only	9
8	54	155.167	76	W	9	-55.4518	49.5115		Complete or partial orientation	283
9	32.6667	161	83.3333	E	11	-55.4528	49.5112
10	29.3333	169.25	81	E	12	-55.4481	49.4815
11	40	110	89	S	12	-55.4481	49.4815
12	48	157	84.5	W	13	-55.4507	49.5002
13	70	132	77	W	13B	-55.4499	49.5005
14	90	142.5	84.75	W	13C	-55.4491	49.5008
15	40	171	84	W	14	-55.4481	49.5014
16	8	147	84.25	E	14	-55.4481	49.5014
17	34	135	52.8	W	15	-55.4477	49.5016
18	25	154.25	77.5	W	16	-55.4477	49.5016
19	80	167	88.5	W	23	-55.4426	49.5084
20	91	118.2	49.2	E	25	-55.4481	49.5037
21	36.6667	163.167	80.5	E	26	-55.4564	49.5062
22	51.1667	161.833	79	E	26	-55.4564	49.5062
23	43.6667	146.429	21.7143	E	26	-55.4564	49.5062
24	123	146.5	51.5	E	27	-55.4494	49.5039
25	81.3333	82.8	44.2	N	27	-55.4494	49.5039
26	88	168.333	23.3333	E	28	-55.4486	49.5037
27	40	2	70	W	29	-55.4469	49.5037
28	106.25	79.8462	36.1538	N	29, 31, 37	-55.4469	49.5037
29	50.25	139	78.5	W	30	-55.4462	49.5038
30	84	141.4	72.6	E	32	-55.4454	49.5038
31	52.3333	152.75	36.25	E	32	-55.4454	49.5038
32	20	160.333	68.3333	W	33	-55.4445	49.5039
33	122	165.833	79.3333	E	34	-55.4442	49.5039
34	58	25.1667	75	W	35	-55.444	49.5039
35	25	170	61	E	36	-55.4425	49.5043
36	70.3333	105	86.5	S	38	-55.3376	49.2067
37	79.3333	138.5	56	E	39	-55.2452	49.3217
38	36.6667	75.3333	82.3333	S	40	-55.3037	49.4978
39	51	116.667	83.6667	E	41	-55.2094	49.4158
40	72	52.5	59.75	SE	42	-55.3047	49.4994
41	81.4	62.1765	80.2353	N	43	-55.3059	49.4995
42	70	68.5	77.5	N	45	-55.3062	49.5002
43	67	71.8571	79.4286	N	46	-55.3103	49.5025
44	86.6667	40.6667	83.5	SE	48	-55.3117	49.5037
45	200	65	90	x	49	-55.2972	49.494
46	27.3333	66.3333	72.6667	N	50	-55.3006	49.4962
47	45	64.6667	74	N	51	-55.3014	49.4969
48	46.5	88.6667	88	N	52	-55.3022	49.4981
49	70.6667	85.6	78.8	N	53	-55.2866	49.4832
50	50	163	77.8	E	54	-55.0949	49.3371
51	27	134	71	E	56	-55.0952	49.3376
52	102.333	34	74.5	SE	57	-55.453	49.4542
53	33	47.2	71	S	58	-55.4526	49.4542
54	46.3333	54	83	S	59	-55.4524	49.4542
55	9	43.3333	76	S	60	-55.4563	49.4732
56	6.16667	96.5	70	N	61	-55.4559	49.4736
57	36.6667	64.2	83.6	S	61	-55.4559	49.4736
58	66.3333	101	76.5	SW	62	-55.4558	49.4738
59	48	99.5	41.25	N	63	-55.4557	49.4739
60	25	96	81.5	S	63	-55.4557	49.4739
61	50.3333	21	67.75	W	64	-55.4404	49.5058
62	71.25	130.167	77.8333	S	65	-55.4566	49.5028
63	26.3333	7.75	84.25	E	66	-55.4305	49.5055
64	x	148	80	W	67	-55.4299	49.5055
65	28.6667	11	84.5	W	68	-55.4293	49.5055
66	99.5	163	73	W	69	-55.4281	49.5055
67	30	11.5	68.5	E	70	-55.4276	49.5055
68	30.6667	33.5	37	W	71	-55.4269	49.5055
69	x	180	x	x	72	-55.4256	49.5054
70	x	x	x	x	73	-55.4215	49.506
71	46.6667	31.8571	64.8571	NW	74,75	-55.4123	49.5094
72	45	158	80	SW	74	-55.4123	49.5094
73	32	175	71.5714	E	75	-55.4121	49.5096
74	11	165.5	83	E	76	-55.412	49.5097
75	45	160	44	W	77	-55.4117	49.5098
76	2	60	45	N	78	-55.4115	49.5099
77	11.6667	4.5	85	E	79	-55.4112	49.5099
78	87.3333	67.5	55	N	80	-55.4107	49.5102
79	79.6667	26	84.6667	E	81	-55.4105	49.5103
80	64	139.5	81.5	W	81	-55.4105	49.5103
81	100.667	20.5	83	E	82	-55.409	49.5108
82	97	30.5	73	W	82	-55.409	49.5108
83	4	4	x	x	83	-55.4078	49.5104
84	66	11.5	77.5	E	84	-55.4071	49.5111
85	89.3333	21.75	83.5	E	85	-55.4061	49.5111
86	42	31.25	80.75	W	85	-55.4061	49.5111
87	50	30	66	E	86	-55.4049	49.5108
88	150	40	78	E	86	-55.4049	49.5108
89	24.6667	56.5	78	N	87	-55.4042	49.5108
90	23.3333	39	66	S	87	-55.4042	49.5108
91	68.7	50.4	74.1	N	88,89,91	-55.4037	49.5111
92	74.6667	36.3333	69.3333	N	90	-55.4031	49.5111
93	53.6667	34.1667	76	W	93	-55.4034	49.5118
94	19.3333	15	83.5	W	94	-55.4036	49.512
95	x	160	x	x	95	-55.4018	49.5151
96	43.6667	2	80.5	E	96	-55.4035	49.5159
97	74	22.5	81.5	E	97	-55.4036	49.5159
98	72.3333	43.3333	72	N	98	-55.4037	49.5159
99	65.6667	4.5	75.5	W	99	-55.4038	49.516
100	97.3333	5.5	79.5	W	100	-55.407	49.5171
101	92.6667	3.5	85.5	E	100	-55.407	49.5171
102	39	64	81	S	101	-55.4083	49.5179
103	51.3333	1	83	W	102	-55.4084	49.5176
104	64.6667	2	82.75	W	103	-55.4088	49.5184
105	45	11	71	W	104	-55.4092	49.5184
106	29	0	85	E	104	-55.4092	49.5184
107	50	30	53	N	105	-55.4098	49.5184
108	32	145	87	E	106	-55.4102	49.5184
109	53	52	61	W	106	-55.4102	49.5184
110	38	44	70	W	107	-55.4113	49.5184
111	51	5	69	E	108	-55.4114	49.5184
112	75.3333	13.5	69	E	109	-55.4115	49.5184
113	52.2	67.5	71	S	109,112	-55.4115	49.5184
114	81.6667	1.5	79.5	E	110	-55.4116	49.5183
115	23.3333	33.5	41.5	NW	110	-55.4116	49.5183
116	45	170	86	W	111	-55.4119	49.5182
117	35	174	84	E	113	-55.4126	49.5184
118	84	12	72	W	114	-55.4126	49.5184
119	58	124	85	E	115	-55.4167	49.5186
120	52	48	60	S	116	-55.4179	49.5186
121	71	16	60	E	117	-55.4189	49.5185
122	x	180	90	x	118	-55.4221	49.5152
123	x	180	90	x	118	-55.4221	49.5152
124	x	180	90	x	118	-55.4221	49.5152
125	x	x	x	x	119	-55.4241	49.5148
126	x	x	x	x	119	-55.4241	49.5148
127	x	160	20	S	120	-55.4241	49.5131
128	x	170	85	W	120	-55.4241	49.5131
129	x	160	85	E	121	-55.4263	49.5122
130	x	170	85	E	122	-55.4269	49.5116
131	x	180	x	x	122	-55.4269	49.5116
132	x	12	70	S	123	-55.428	49.5112
133	x	160	x	x	124	-55.429	49.5111
134	x	10	x	x	124	-55.429	49.5111
135	x	170	65	W	125	-55.4312	49.5108
136	x	170	65	E	125	-55.4312	49.5108
137	x	170	65	W	125	-55.4312	49.5108
138	x	133	68	E	126	-55.4324	49.5106
139	x	133	68	E	126	-55.4324	49.5106
140	x	135	64	E	127	-55.4329	49.5104
141	56.3333	10.25	76	E	128,130	-55.4276	49.4384
142	x	19.6667	52	E	129,131	-55.4294	49.438
143	50	156.5	83	E	132	-55.4264	49.4429
144	51	50	76	S	133	-55.425	49.4439
145	x	x	x	x	134	-55.4247	49.4452
146	x	x	x	x	135	-55.4229	49.4648
147	93.6667	153.5	80.5	E	136	-55.4225	49.4467
148	98.3333	8	84	E	137	-55.422	49.4468
149	50.3333	63	75.5	S	138	-55.4212	49.4472
150	76	150.5	86.5	S	139	-55.4204	49.4477
151	x	60	x	x	140	-55.4187	49.4483
152	x	159	x	x	140	-55.4187	49.4483
153	1.31	120	70.5	W	141	-55.4156	49.4503
154	48.3333	156	86.5	E	142	-55.4153	49.4505
155	40.5	159.5	78.5	E	142	-55.4153	49.4505
156	24.3333	135	52	E	142	-55.4153	49.4505
157	50	157.5	67.5	E	143	-55.4149	49.4507
158	61.6667	148	78.5	E	144	-55.4144	49.4511
159	16.3333	161.5	65	W	145	-55.4128	49.4524
160	43	153	71	W	146	-55.4128	49.4524
161	62.6667	146.5	77	W	147	-55.4126	49.4526
162	50	142	x	x	148	-55.4124	49.4528
163	116.333	146	65.5	W	149	-55.4123	49.4531
164	61.3333	153	85	W	150	-55.4126	49.4551
165	71.8333	40.25	79.5	N	151,152	-55.4123	49.4554
166	7.33333	146.5	80	E	151	-55.4123	49.4554
167	61	150.5	74	E	152	-55.4119	49.4558
168	150	134.5	72.5	W	153	-55.4116	49.4561
169	125	135	78	E	154	-55.4115	49.4561
170	53.3333	142	58	E	155	-55.4114	49.4562
171	38	76	78.5	N	156	-55.411	49.4564
172	31.3333	69	88	S	156	-55.411	49.4564
173	29.5	140	75	W	157	-55.4107	49.4566
174	56.5	180	84.5	E	158	-55.4098	49.4573
175	43.3333	55.5	79.5	S	159	-55.4094	49.4575
176	5.66667	38.5	88	S	159	-55.4094	49.4575
177	10	32	83	N	159	-55.4094	49.4575
178	36.3333	33	85	N	159	-55.4094	49.4575
179	45.3333	54	87.5	N	160	-55.4093	49.4577
180	8.33333	141.5	76	E	160	-55.4093	49.4577
181	25	122	74	E	161	-55.4086	49.4578
182	65	142	65	E	162	-55.4081	49.4581
183	55	130	77	W	163	-55.4077	49.4584
184	80	142	78	W	164	-55.4073	49.4585
185	44	173	74	E	165	-55.407	49.4588
186	8.66667	159	74	W	165	-55.407	49.4588
187	12	154	80	E	166	-55.4064	49.4593
188	40	51	82	E	167	55.4048	49.46
189	25	51	72	E	167	55.4048	49.46
190	24	14	82	W	168	-55.4046	49.4604
191	113	26	84.5	N	169	-55.4042	49.4607
192	59.5	3	78	E	170	-55.3998	49.4661
193	30	45	81	SE	171	-55.3961	49.4705
194	49.5	50	72	N	171	-55.3961	49.4705
195	77	152	71	W	171	-55.3961	49.4705
196	73.5	44	78	N	172	-55.3959	49.4705
197	78	81	74	S	173	-55.3958	49.4705
198	20.5	45	68	S	173	-55.3958	49.4705
199	80	134	56	SW	174	-55.3941	49.4707
200	90	18	72	E	175	-55.3918	49.4722
201	51.5	47	78	S	176	-55.391	49.4728
202	48.5	91	78	N	177	-55.3908	49.473
203	13	64	88.3333	S	178	-55.3907	49.4731
204	55	13	73	W	179	-55.3901	49.4734
205	68	80	66	S	180	-55.3891	49.4744
206	48.5	114	82	S	181	-55.3891	49.4744
207	55.5	65	79	N	181	-55.3891	49.4744
208	30.5	159	76	W	182	-55.389	49.4746
209	171	x	x	x	183	-55.389	49.4747
210	45	72	89	S	184	-55.389	49.4748
211	36	82	85	N	185	-55.389	49.4749
212	12	162	78	W	186	-55.3888	49.4751
213	20	78	88	S	186	-55.3888	49.4751
214	46	73	87	S	186	-55.3888	49.4751
215	31.6667	81	85	N	187	-55.3889	49.4752
216	42	53	78	N	187,188	-55.3889	49.4752
217	50	64	72	N	188	-55.3887	49.4753
218	38	139	78	W	188	-55.3887	49.4753
219	39	58	82	S	189	-55.3883	49.4758
220	25	121	64	W	190	-55.386	49.4764
221	25	141	28	W	191	-55.3804	49.4787
222	53	155	44	W	192	-55.3774	49.4812
223	76	35	64	N	192	-55.3774	49.4812
224	100	152	41	W	193	-55.376	49.4818
225	32	92	65	W	194	-55.3752	49.4831
226	96	144	90		194	-55.3752	49.4831
227	50	118	82	E	195	-55.3726	49.4855
228	63	59	86	S	196	-55.3705	49.4907
229	50	59	86	N	196	-55.3705	49.4907
230	30	2	81	W	197	-55.3705	49.4907
231	62	22	75	W	198	-55.3668	49.4965
232	72	9	78	S	200	-55.365	49.4986
233	30	77	81	S	201	-55.3662	49.4992
234	50	40	90		202	-55.3668	49.4998
235	42	69	87	N	203	-55.3745	49.4971
236	27.5	58	87	N	203	-55.3745	49.4971
237	12	67	86	N	204	-55.3743	49.497
238	43.5	25	84	N	205	-55.3743	49.497
239	15.5	54	86	S	205	-55.3743	49.497
240	26.5	179	86	W	206	-55.3738	49.4969
241	41.5	54	78	S	206	-55.3738	49.4969
242	24.3333	73	86	N	207	-55.3738	49.4969
243	9.5	39	74	N	208	-55.3737	49.4967
244	18	79	80.5	S	209	-55.3741	49.496
245	21.5	81	41	S	210	-55.3745	49.4965
246	50	44.5	39	S	212	-55.3894	49.4924
247	80	34	76	S	213	-55.3898	49.4928
248	80	39	76	S	213	-55.3898	49.4928
249	x	77	85	N	214	-55.3926	49.4985
250	x	77	85	N	214	-55.3926	49.4985
251	x	77	85	N	214	-55.3926	49.4985
252	80	80	60	S	215	-55.3928	49.4991
253	50	80	x	S	215	-55.3928	49.4991
254	x	56	68.5	S	216	-55.3931	49.5001
255	30	55.5	82	N	217	-55.3935	49.5012
256	60	135	64	W	218	-55.502	49.502
257	x	32.5	87.5	W	219	-55.3927	49.5054
258	x	x	x	x	219	-55.3927	49.5054
259	x	16	43	W	220	-55.3935	49.5053
260	x	28.5	73	W	221	-55.3954	49.5047
261	x	82	90		221	-55.3954	49.5047
262	x	35	75	E	221	-55.3954	49.5047
263	x	36	x	x	221	-55.3954	49.5047
264	x	31	63	E	222	-55.3973	49.5056
265	x	31	63	E	222	-55.3973	49.5056
266	x	8	77	E	223	-55.4021	49.5049
267	20	50	32	S	224	-55.4039	49.5054
268	x	148	70	S	224	-55.4039	49.5054
269	x	150	80	W	225	-55.403	49.5072
270	125	8	89	E	226	-55.4038	49.5077
271	78	5	84	E	227	-55.426	49.4984
272	94	35	71	E	227	-55.426	49.4984
273	x	120	x	x	228	-55.4263	49.4984
274	45	90.5	37.5	S	229	-55.4269	49.4982
275	50	122	90		230	-55.431	49.4998
276	x	4.5	84	E	231	-55.4336	49.5018
277	30	4.5	84	E	231	-55.4336	49.5018
278	40	164	76	W	231	-55.4336	49.5018
279	30	152	86	E	232	-55.4365	49.5016
280	40	34	x	E	232	-55.4365	49.5016
281	30	27	84	E	233	-55.4379	49.502
282	53	144	90		234	-55.4306	49.4976
283	100	40	x	x	235	-55.4308	49.4979
284	63	160	83	E	236	-55.4308	49.4983
285	56	167	29	W	237	-55.4308	49.4987
286	67	164	69	E	238	-55.4473	49.499
287	73	69	23	S	239	-55.4505	49.4978
288	43	38	75	N	240	-55.468	49.4543
289	68	78	88	N	241	-55.4819	49.4538
290	23.5	48	60	N	242	-55.4808	49.4539
291	x	x	x	x	244	-55.4506	49.4311
292	x	x	x	x	246	-55.446	49.4306
MEANS	52.7936	89.4676	69.8345

## Sheet: Bedding
Location No.	Strike	Dip	Direction	Longitude	Latitude
2	95	82	S	-55.4461	49.5115
2	89	80	S	-55.4461	49.5115
2	90	69	S	-55.4461	49.5115
2	90	75	S	-55.4461	49.5115
3	84	29	S	-55.4452	49.512
3	115	30	S	-55.4452	49.512
3	94	45	S	-55.4452	49.512
3	111	34	W	-55.4452	49.512
3	75	45	S	-55.4452	49.512
3	78	49	S	-55.4452	49.512
8	69	70	N	-55.4522	49.5118
8	78	78	N	-55.4522	49.5118
8	81	90		-55.4522	49.5118
8	75	88	N	-55.4522	49.5118
8	82	85	N	-55.4522	49.5118
8	78	90		-55.4522	49.5118
8	62	90		-55.4522	49.5118
8	75	90		-55.4522	49.5118
9	80	90		-55.4518	49.5115
9	85	82	N	-55.4518	49.5115
9	75	90		-55.4518	49.5115
9	73	84	N	-55.4518	49.5115
9	57	85	N	-55.4518	49.5115
10	86	85	S	-55.4522	49.5112
10	78	88	S	-55.4522	49.5112
10	73	78	N	-55.4522	49.5112
11	86	78	N	-55.4528	49.5112
11	85	80	N	-55.4528	49.5112
11	82	62	N	-55.4528	49.5112
13	63	82	N	-55.4507	49.5002
13	60	87	N	-55.4507	49.5002
13	40	69	N	-55.4507	49.5002
13B	74	65	N	-55.4499	49.5005
13B	73	74	N	-55.4499	49.5005
13B	69	84	N	-55.4499	49.5005
13C	47	85	N	-55.4491	49.5008
13C	56	84	N	-55.4491	49.5008
13C	61	84	N	-55.4491	49.5008
14	154	87	N	-55.4481	49.5014
14	63	82	N	-55.4481	49.5014
14	60	84	N	-55.4481	49.5014
16	81	60	N	-55.4494	49.5016
16	73	58	N	-55.4494	49.5016
16	88	76	N	-55.4494	49.5016
16	115	90		-55.4494	49.5016
16	113	82	S	-55.4494	49.5016
16	119	75	S	-55.4494	49.5016
16	120	80	S	-55.4494	49.5016
17	82	78	S	-55.4516	49.5111
17	66	78	S	-55.4516	49.5111
17	78	90		-55.4516	49.5111
17	52	85	N	-55.4516	49.5111
17	51	90		-55.4516	49.5111
17	57	80	N	-55.4516	49.5111
17	55	88	S	-55.4516	49.5111
17	88	89	N	-55.4516	49.5111
17	102	89	N	-55.4516	49.5111
17	85	70	N	-55.4516	49.5111
17	67	71	N	-55.4516	49.5111
21	78	70	N	-55.4432	49.5098
21	65	52	N	-55.4432	49.5098
21	88	72	N	-55.4432	49.5098
21	72	70	N	-55.4432	49.5098
21	62	75	N	-55.4432	49.5098
23	91	80	S	-55.4426	49.5084
23	98	70	S	-55.4426	49.5084
25	53	50	N	-55.4481	49.5037
25	49	43	N	-55.4481	49.5037
25	48	62	N	-55.4481	49.5037
26	39	35	S	-55.4564	49.5062
26	60	56	S	-55.4564	49.5062
26	45	52	S	-55.4564	49.5062
26	47	45	S	-55.4564	49.5062
26	53	50	S	-55.4564	49.5062
27	47	90		-55.4494	49.5039
27	50	82	S	-55.4494	49.5039
27	50	90		-55.4494	49.5039
27	42	72	N	-55.4494	49.5039
27	80	70	S	-55.4494	49.5039
27	32	89	N	-55.4494	49.5039
27	40	88	N	-55.4494	49.5039
27	50	87	N	-55.4494	49.5039
27	36	72	N	-55.4494	49.5039
27	71	82	N	-55.4494	49.5039
27	75	85	N	-55.4494	49.5039
27	65	89	N	-55.4494	49.5039
27	51	61	NW	-55.4494	49.5039
27	90	81	N	-55.4494	49.5039
27	59	80	N	-55.4494	49.5039
27	52	73	N	-55.4494	49.5039
27	83	70	N	-55.4494	49.5039
27	76	50	N	-55.4494	49.5039
27	90	68	N	-55.4494	49.5039
27	67	82	N	-55.4494	49.5039
27	82	82	N	-55.4494	49.5039
27	102	72	N	-55.4494	49.5039
27	72	72	N	-55.4494	49.5039
27	89	65	N	-55.4494	49.5039
27	81	70	N	-55.4494	49.5039
29	75	78	N	-55.4469	49.5037
29	81	60	N	-55.4469	49.5037
29	85	70	N	-55.4469	49.5037
30	50	72	N	-55.4462	49.5038
30	53	61	N	-55.4462	49.5038
30	52	78	N	-55.4462	49.5038
31	73	50	N	-55.4458	49.5038
31	62	79	N	-55.4458	49.5038
32	86	50	N	-55.4454	49.5038
33	99	55	N	-55.4445	49.5039
33	98	50	N	-55.4445	49.5039
33	83	51	N	-55.4445	49.5039
34	74	71	N	-55.4442	49.5039
34	79	70	N	-55.4442	49.5039
34	75	69	N	-55.4442	49.5039
35	74	66	N	-55.444	49.5039
35	82	51	N	-55.444	49.5039
35	85	69	N	-55.444	49.5039
39	144	10	NE	-55.2452	49.3217
39	160	18	NE	-55.2452	49.3217
39	150	10	NE	-55.2452	49.3217
39	145	10	NE	-55.2452	49.3217
39	151	10	NE	-55.2452	49.3217
39	156	12	NE	-55.2452	49.3217
39	164	12	NE	-55.2452	49.3217
39	158	8	NE	-55.2452	49.3217
40	87	67	S	-55.3037	49.4978
40	19	51	S	-55.3037	49.4978
40	68	79	S	-55.3037	49.4978
42	108	71	N	-55.3047	49.4994
42	107	78	E	-55.3047	49.4994
42	90	60	E	-55.3047	49.4994
42	75	62	E	-55.3047	49.4994
43	121	90		-55.3059	49.4995
43	114	80	N	-55.3059	49.4995
43	135	85	W	-55.3059	49.4995
43	130	90		-55.3059	49.4995
43	124	84	SW	-55.3059	49.4995
43	120	87	SW	-55.3059	49.4995
43	110	87	SW	-55.3059	49.4995
44	120	80	N	-55.3063	49.5
44	111	83	N	-55.3063	49.5
44	110	85	N	-55.3063	49.5
44	110	80	N	-55.3063	49.5
44	112	86	N	-55.3063	49.5
44	114	88	SW	-55.3063	49.5
44	286	84	SW	-55.3063	49.5
44	298	84	S	-55.3063	49.5
44	123	85	SW	-55.3063	49.5
44	118	88	S	-55.3063	49.5
45	127	75	W	-55.3062	49.5002
45	115	80	E	-55.3062	49.5002
45	109	82	N	-55.3062	49.5002
45	245	68	N	-55.3062	49.5002
45	108	78	N	-55.3062	49.5002
46	95	34	N	-55.3103	49.5025
46	85	75	N	-55.3103	49.5025
46	68	74	N	-55.3103	49.5025
46	82	80	N	-55.3103	49.5025
46	92	60	N	-55.3103	49.5025
46	96	50	N	-55.3103	49.5025
46	76	60	N	-55.3103	49.5025
47	98	58	N	-55.3116	49.503
47	98	56	NE	-55.3116	49.503
47	96	54	NE	-55.3116	49.503
47	107	80	NE	-55.3116	49.503
47	92	57	NE	-55.3116	49.503
47	102	64	NE	-55.3116	49.503
48	70	82	N	-55.3117	49.5037
48	82	80	N	-55.3117	49.5037
48	84	81	NW	-55.3117	49.5037
48	85	81	NW	-55.3117	49.5037
48	68	84	NW	-55.3117	49.5037
49	116	62	E	-55.2972	49.494
49	120	65	E	-55.2972	49.494
49	112	50	NE	-55.2972	49.494
49	118	69	NE	-55.2972	49.494
49	114	59	NE	-55.2972	49.494
49	121	72	NE	-55.2972	49.494
50	130	72	N	-55.3006	49.4962
50	107	76	NE	-55.3006	49.4962
50	121	62	NE	-55.3006	49.4962
50	108	50	NE	-55.3006	49.4962
50	37	68	N	-55.3006	49.4962
50	46	82	S	-55.3006	49.4962
50	56	88	S	-55.3006	49.4962
50	51	81	S	-55.3006	49.4962
51	130	64	NE	-55.3014	49.4969
51	119	58	NE	-55.3014	49.4969
51	146	78	N	-55.3014	49.4969
51	144	57	NE	-55.3014	49.4969
51	119	62	NE	-55.3014	49.4969
51	127	66	NE	-55.3014	49.4969
51	100	70	N	-55.3014	49.4969
51	143	50	NE	-55.3014	49.4969
51	125	66	NE	-55.3014	49.4969
52	130	56	NE	-55.3022	49.4981
52	134	60	NE	-55.3022	49.4981
52	268	67	N	-55.3022	49.4981
53	149	60	E	-55.2866	49.4832
53	154	69	NE	-55.2866	49.4832
53	153	57	E	-55.2866	49.4832
53	148	68	E	-55.2866	49.4832
53	95	68	N	-55.2866	49.4832
53	129	70	N	-55.2866	49.4832
54	168	72	W	-55.0949	49.3371
54	141	29	NE	-55.0949	49.3371
54	125	32	NE	-55.0949	49.3371
54	156	69	NE	-55.0949	49.3371
57	95	56	E	-55.453	49.4542
57	98	68	E	-55.453	49.4542
57	128	68	E	-55.453	49.4542
58	78	74	E	-55.4526	49.4542
58	111	64	E	-55.4526	49.4542
60	190	67	SW	-55.4563	49.4732
60	182	70	SW	-55.4563	49.4732
60	64	50	SW	-55.4563	49.4732
60	61	49	SW	-55.4563	49.4732
61	193	35	SW	-55.4559	49.4736
61	188	29	SW	-55.4559	49.4736
61	178	36	SW	-55.4559	49.4736
62	204	79	S	-55.4558	49.4738
65	165	40	N	-55.4566	49.5028
66	89	62	S	-55.4305	49.5055
66	109	60	S	-55.4305	49.5055
66	97	70	SW	-55.4305	49.5055
66	90	70	SW	-55.4305	49.5055
66	84	70	S	-55.4305	49.5055
66	88	65	SW	-55.4305	49.5055
68	244	29	N	-55.4293	49.5055
68	231	13	N	-55.4293	49.5055
68	231	25	N	-55.4293	49.5055
68	243	21	N	-55.4293	49.5055
68	243	23	N	-55.4293	49.5055
69	90	78	N	-55.4281	49.5055
69	258	42	N	-55.4281	49.5055
69	277	43	N	-55.4281	49.5055
69	271	50	N	-55.4281	49.5055
70	173	73	W	-55.4276	49.5055
71	270	44	N	-55.4269	49.5055
74	254	79	N	-55.4123	49.5094
74	253	82	N	-55.4123	49.5094
74	252	69	N	-55.4123	49.5094
74	279	78	N	-55.4123	49.5094
75	264	83	N	-55.4121	49.5096
75	259	87	N	-55.4121	49.5096
75	257	81	N	-55.4121	49.5096
75	248	77	NW	-55.4121	49.5096
75	55	46	N	-55.4121	49.5096
75	75	90		-55.4121	49.5096
76	70	71	N	-55.412	49.5097
76	57	80	SE	-55.412	49.5097
76	76	78	SE	-55.412	49.5097
76	262	73	S	-55.412	49.5097
77	89	80	SE	-55.4117	49.5098
77	159	54	W	-55.4117	49.5098
82	70	84	S	-55.409	49.5108
82	75	88	S	-55.409	49.5108
82	68	77	S	-55.409	49.5108
84	288	85	NE	-55.4071	49.5111
84	108	79	N	-55.4071	49.5111
84	110	64	N	-55.4071	49.5111
85	85	33	S	-55.4061	49.5111
85	90	50	S	-55.4061	49.5111
85	270	74	N	-55.4061	49.5111
87	103	56	S	-55.4042	49.5108
87	99	68	S	-55.4042	49.5108
87	10	88	E	-55.4042	49.5108
87	118	44	SW	-55.4042	49.5108
87	117	57	SW	-55.4042	49.5108
88	112	55	SW	-55.4037	49.5111
88	106	59	SW	-55.4037	49.5111
88	118	70	SW	-55.4037	49.5111
90	102	71	S	-55.4031	49.5111
90	105	71	S	-55.4031	49.5111
90	108	64	S	-55.4031	49.5111
91	117	35	S	-55.4028	49.5112
92	90	83	S	-55.4032	49.5118
92	92	88	S	-55.4032	49.5118
92	95	90		-55.4032	49.5118
92	94	87	S	-55.4032	49.5118
92	97	81	S	-55.4032	49.5118
92	94	87	S	-55.4032	49.5118
92	96	87	S	-55.4032	49.5118
92	86	88	S	-55.4032	49.5118
92	93	86	S	-55.4032	49.5118
92	89	87	S	-55.4032	49.5118
93	170	74	S	-55.4034	49.5118
94	85	82	S	-55.4036	49.512
96	98	36	S	-55.4035	49.5159
96	94	64	S	-55.4035	49.5159
96	105	45	S	-55.4035	49.5159
96	98	45	S	-55.4035	49.5159
98	108	55	S	-55.4037	49.5159
99	124	45	SW	-55.4038	49.516
99	115	30	SW	-55.4038	49.516
99	94	22	SW	-55.4038	49.516
99	109	18	SW	-55.4038	49.516
100	250	78	S	-55.407	49.5171
100	71	49	S	-55.407	49.5171
100	44	70	S	-55.407	49.5171
101	49	60	SE	-55.4083	49.5179
101	248	79	NW	-55.4083	49.5179
101	161	40	SW	-55.4083	49.5179
102	104	70	S	-55.4084	49.5176
102	247	52	S	-55.4084	49.5176
102	64	57	S	-55.4084	49.5176
102	63	72	S	-55.4084	49.5176
103	85	62	S	-55.4088	49.5184
103	88	67	S	-55.4088	49.5184
103	75	62	S	-55.4088	49.5184
103	85	63	S	-55.4088	49.5184
104	97	52	S	-55.4092	49.5184
104	83	44	S	-55.4092	49.5184
104	84	69	S	-55.4092	49.5184
106	83	79	S	-55.4102	49.5184
106	67	89	S	-55.4102	49.5184
107	84	88	S	-55.4113	49.5184
107	74	84	S	-55.4113	49.5184
108	81	83	S	-55.4114	49.5184
108	85	67	S	-55.4114	49.5184
109	45	73	SE	-55.4115	49.5184
109	46	82	SE	-55.4115	49.5184
109	59	63	SE	-55.4115	49.5184
110	85	45	S	-55.4116	49.5183
110	89	51	S	-55.4116	49.5183
110	86	40	S	-55.4116	49.5183
111	60	48	SE	-55.4119	49.5182
113	78	60	SE	-55.4124	49.5182
114	85	62	S	-55.4126	49.5184
115	65	62	SE	-55.4167	49.5186
116	79	78	S	-55.4179	49.5186
117	324	75	NE	-55.4189	49.5185
128	76	70	S	-55.4276	49.4384
128	23	74	NW	-55.4276	49.4384
130	58	74	S	-55.4277	49.4389
130	40	73	S	-55.4277	49.4389
132	70	84	S	-55.4264	49.4429
136	89	65	S	-55.4225	49.4467
136	90	76	S	-55.4225	49.4467
139	77	71	S	-55.4204	49.4477
139	89	70	S	-55.4204	49.4477
141	72	70	S	-55.4156	49.4503
141	68	90		-55.4156	49.4503
141	253	69	N	-55.4156	49.4503
141	240	79	N	-55.4156	49.4503
142	62	70	S	-55.4153	49.4505
142	57	71	S	-55.4153	49.4505
142	53	73	S	-55.4153	49.4505
142	54	81	S	-55.4153	49.4505
142	63	81	S	-55.4153	49.4505
142	64	80	S	-55.4153	49.4505
143	51	70	S	-55.4149	49.4507
143	58	67	S	-55.4149	49.4507
144	60	72	S	-55.4144	49.4511
144	234	71	N	-55.4144	49.4511
144	226	74	N	-55.4144	49.4511
145	39	81	NW	-55.4128	49.4524
145	43	79	NW	-55.4128	49.4524
145	43	71	NW	-55.4128	49.4524
147	68	90		-55.4126	49.4526
147	61	82	S	-55.4126	49.4526
149	230	84	N	-55.4123	49.4531
149	220	90		-55.4123	49.4531
149	228	82	N	-55.4123	49.4531
150	116	84	N	-55.4126	49.4551
151	212	74	W	-55.4123	49.4554
151	205	77	W	-55.4123	49.4554
151	214	70	W	-55.4123	49.4554
152	220	90		-55.4119	49.4558
152	221	90		-55.4119	49.4558
153	220	90		-55.4116	49.4561
153	226	90		-55.4116	49.4561
156	50	83	S	-55.411	49.4564
158	226	80	N	-55.4098	49.4573
159	42	89	N	-55.4094	49.4575
159	33	81	S	-55.4094	49.4575
159	42	85	S	-55.4094	49.4575
159	36	90		-55.4094	49.4575
159	34	90		-55.4094	49.4575
160	46	90		-55.4093	49.4577
160	34	90		-55.4093	49.4577
166	52	83	N	-55.4064	49.4593
166	54	90		-55.4064	49.4593
166	43	90		-55.4064	49.4593
166	239	85	NW	-55.4064	49.4593
170	55	70	S	-55.3998	49.4661
173	242	82	N	-55.3958	49.4705
180	54	86	N	-55.3891	49.4744
180	247	90		-55.3891	49.4744
180	65	88	S	-55.3891	49.4744
180	244	78	S	-55.3891	49.4744
180	307	77	S	-55.3891	49.4744
180	41	90		-55.3891	49.4744
180	322	89	E	-55.3891	49.4744
182	352	90		-55.389	49.4746
182	255	88		-55.389	49.4746
183	71	81	S	-55.389	49.4747
183	83	90		-55.389	49.4747
185	85	90		-55.389	49.4749
186	79	90		-55.3888	49.4751
186	251	79	N	-55.3888	49.4751
186	254	90		-55.3888	49.4751
187	254	85	N	-55.3889	49.4752
187	253	90		-55.3889	49.4752
188	241	89	N	-55.3887	49.4753
188	238	84	N	-55.3887	49.4753
189	62	79	S	-55.3883	49.4758
192	53	78	S	-55.3774	49.4812
199	56	83	S	-55.3609	49.4935
199	56	86	S	-55.3609	49.4935
200	247	83	S	-55.365	49.4986
204	57	87	S	-55.3743	49.497
204	64	90		-55.3743	49.497
205	51	89	S	-55.3743	49.497
205	59	90		-55.3743	49.497
206	240	88	N	-55.3738	49.4969
206	244	88	N	-55.3738	49.4969
207	84	86	N	-55.3738	49.4969
208	228	84	N	-55.3737	49.4967
210	55	84	SE	-55.3745	49.4965
212	7	84	S	-55.3894	49.4924
216	135	64	W	-55.3931	49.5001
234	260	50	N	-55.4306	49.4976
237	274	36	N	-55.4308	49.4987
237	271	55	N	-55.4308	49.4987
240	338	88	E	-55.468	49.4543
240	338	89	E	-55.468	49.4543
241	58	87	SE	-55.4819	49.4538
243	63	78	S	-55.4374	49.4349
243	58	83	S	-55.4374	49.4349
243	57	79	S	-55.4374	49.4349
243	66	66	S	-55.4374	49.4349
243	51	76	S	-55.4374	49.4349
243	58	60	S	-55.4374	49.4349
245	68	71	S	-55.4442	49.4296
245	69	70	S	-55.4442	49.4296
245	66	71	S	-55.4442	49.4296
246	65	82	S	-55.446	49.4306
246	65	80	S	-55.446	49.4306
246	58	90		-55.446	49.4306
246	46	82	S	-55.446	49.4306
246	56	61	S	-55.446	49.4306
246	68	79	S	-55.446	49.4306
247	73	84	S	-55.4743	49.3655
247	130	81	W	-55.4743	49.3655
247	336	84	E	-55.4743	49.3655
247	147	82	W	-55.4743	49.3655
248	56	61	S	-55.4589	49.3695
248	81	76	S	-55.4589	49.3695
249	258	71	N	-55.4388	49.3833
249	73	84	S	-55.4388	49.3833
250	222	85	N	-55.3959	49.3524
250	215	88	N	-55.3959	49.3524
250	212	89	N	-55.3959	49.3524

## Sheet: Slickenlines
	Plane			Lineation
Location No.	Strike	Dip	Direction	Plunge	Azimuth	Longitude	Latitude
15	58	41	S	50	148	-55.4477	49.5016
15	52	41	S	50	148	-55.4477	49.5016
15	52	46	S	47	132	-55.4477	49.5016
15	46	50	S	50	136	-55.4477	49.5016
15	32	42	S	49	124	-55.4477	49.5016
18	82	57	N	60	8	-55.45	49.5089
18	107	65	N	62	28	-55.45	49.5089
18	88	70	N	50	280	-55.45	49.5089
18	38	32	S	13	206	-55.45	49.5089
18	69	48	S	38	205	-55.45	49.5089
18	98	30	N	22	303	-55.45	49.5089
18	84	42	N	28	159	-55.45	49.5089
18	54	48	S	28	203	-55.45	49.5089
18	55	58	S	20	185	-55.45	49.5089
18	115	38	N	30	3	-55.45	49.5089
18	91	25	N	25	7	-55.45	49.5089
18	91	39	N	35	4	-55.45	49.5089
18	55	20	S	12	211	-55.45	49.5089
18	70	65	S	60	193	-55.45	49.5089
18	80	45	S	40	190	-55.45	49.5089
18	81	59	S	57	181	-55.45	49.5089
18	70	60	S	50	199	-55.45	49.5089
18	72	62	S	55	190	-55.45	49.5089
18	136	10	NE	10	35	-55.45	49.5089
18	48	25	S	12	25	-55.45	49.5089
18	55	38	S	22	202	-55.45	49.5089
18	65	35	S	18	206	-55.45	49.5089
18	48	55	S	30	198	-55.45	49.5089
18	115	55	N	55	25	-55.45	49.5089
18	168	70	S	30	181	-55.45	49.5089
18	167	85	E	15	180	-55.45	49.5089
18	90	10	N	5	11	-55.45	49.5089
18	68	82	S	85	195	-55.45	49.5089
18	141	55	N	40	35	-55.45	49.5089
18	49	55	S	18	215	-55.45	49.5089
18	55	62	S	25	29	-55.45	49.5089
18	50	42	S	28	205	-55.45	49.5089
18	165	12	S	10	192	-55.45	49.5089
18	60	18	S	4	191	-55.45	49.5089
18	86	20	S	18	181	-55.45	49.5089
18	74	52	N	50	343	-55.45	49.5089
18	65	68	N	60	337	-55.45	49.5089
18	128	22	E	18	3	-55.45	49.5089
18	30	12	SE	2	190	-55.45	49.5089
18	38	10	SE	3	191	-55.45	49.5089
18	61	59	S	55	181	-55.45	49.5089
18	67	58	S	58	165	-55.45	49.5089
18	121	25	N	22	44	-55.45	49.5089
18	176	18	E	8	7	-55.45	49.5089
18	34	42	S	18	188	-55.45	49.5089
18	42	45	S	20	192	-55.45	49.5089
18	50	50	S	38	185	-55.45	49.5089
18	71	51	N	20	262	-55.45	49.5089
18	71	51	N	48	14	-55.45	49.5089
18	92	37	N	38	332	-55.45	49.5089
18	98	43	N	35	322	-55.45	49.5089
18	55	50	S	37	180	-55.45	49.5089
18	56	48	S	28	205	-55.45	49.5089
18	59	55	S	22	220	-55.45	49.5089
18	65	58	S	45	210	-55.45	49.5089
18	58	30	S	15	231	-55.45	49.5089
18	64	50	S	29	217	-55.45	49.5089
18	186	40	E	28	93	-55.45	49.5089
18	163	52	E	42	110	-55.45	49.5089
18	169	40	E	40	98	-55.45	49.5089
18	160	22	E	18	101	-55.45	49.5089
18	166	33	E	33	91	-55.45	49.5089
18	169	32	E	32	94	-55.45	49.5089
18	19	20	E	20	105	-55.45	49.5089
18	149	26	N	1	138	-55.45	49.5089
18	65	46	S	47	196	-55.45	49.5089
18	150	60	E	42	122	-55.45	49.5089
18	67	50	S	43	193	-55.45	49.5089
18	59	57	S	28	208	-55.45	49.5089
18	43	50	S	30	210	-55.45	49.5089
18	44	55	S	45	199	-55.45	49.5089
18	55	46	S	33	205	-55.45	49.5089
18	48	38	S	25	184	-55.45	49.5089
18	41	41	S	30	185	-55.45	49.5089
18	36	42	S	38	180	-55.45	49.5089
18	49	43	S	30	193	-55.45	49.5089
18	86	73	N	62	315	-55.45	49.5089
18	41	36	S	10	212	-55.45	49.5089
18	90	69	N	60	10	-55.45	49.5089
18	78	54	S	12	202	-55.45	49.5089
18	70	52	S	38	212	-55.45	49.5089
18	137	58	N	60	354	-55.45	49.5089
18	85	72	N	70	3	-55.45	49.5089
18	63	62	S	54	179	-55.45	49.5089
18	51	50	S	35	188	-55.45	49.5089
18	48	51	S	40	24	-55.45	49.5089
18	133	45	SW	12	155	-55.45	49.5089
18	135	40	W	8	160	-55.45	49.5089
18	95	60	N	42	296	-55.45	49.5089
18	119	50	S	15	128	-55.45	49.5089
18	75	48	S	38	199	-55.45	49.5089
19	65	62	S	60	162	-55.4512	49.5082
19	5	65	N	35	20	-55.4512	49.5082
19	167	68	W	28	198	-55.4512	49.5082
19	58	42	N	38	352	-55.4512	49.5082
19	75	30	S	28	188	-55.4512	49.5082
19	51	43	S	23	201	-55.4512	49.5082
19	93	22	N	21	1	-55.4512	49.5082
19	109	60	S	30	90	-55.4512	49.5082
19	110	60	S	18	100	-55.4512	49.5082
20	121	47	S	1	120	-55.4504	49.508
20	170	30	SW	40	202	-55.4504	49.508
21	150	22	E	20	127	-55.4432	49.5098
21	157	42	E	28	122	-55.4432	49.5098
21	89	37	N	2	281	-55.4432	49.5098
21	70	35	S	2	218	-55.4432	49.5098
23	105	50	S	20	100	-55.4426	49.5084
23	107	55	S	20	105	-55.4426	49.5084
24	155	37	W	35	25	-55.4441	49.5086
24	93	65	N	63	13	-55.4441	49.5086
24	80	40	N	18	218	-55.4441	49.5086
24	99	88	S	78	190	-55.4441	49.5086
24	105	42	N	42	43	-55.4441	49.5086
24	87	88	N	85	349	-55.4441	49.5086
24	30	40	S	10	123	-55.4441	49.5086
24	1	20	E	1	183	-55.4441	49.5086
26	50	55	S	60	158	-55.4564	49.5062
26	84	50	N	50	340	-55.4564	49.5062
26	56	68	N	67	328	-55.4564	49.5062
26	65	41	S	10	192	-55.4564	49.5062
26	36	8	S	6	182	-55.4564	49.5062
26	67	42	S	34	185	-55.4564	49.5062
26	52	52	S	46	183	-55.4564	49.5062
26	48	49	S	36	163	-55.4564	49.5062
26	35	32	S	30	152	-55.4564	49.5062
26	53	33	S	22	181	-55.4564	49.5062
26	49	48	S	41	169	-55.4564	49.5062
26	30	30	S	30	141	-55.4564	49.5062
26	45	40	S	40	141	-55.4564	49.5062
26	74	15	N	12	340	-55.4564	49.5062
26	67	19	N	19	320	-55.4564	49.5062
26	58	19	N	30	145	-55.4564	49.5062
26	59	28	N	27	317	-55.4564	49.5062
26	11	36	W	18	180	-55.4564	49.5062
26	70	21	S	64	164	-55.4564	49.5062
26	22	38	SE	35	150	-55.4564	49.5062
26	75	35	N	38	355	-55.4564	49.5062
26	66	52	SE	48	160	-55.4564	49.5062
26	82	32	N	2	260	-55.4564	49.5062
26	82	32	N	34	348	-55.4564	49.5062
38	34	50	W	40	34	-55.3376	49.2067
39	50	10	SE	48	50	-55.2452	49.3217
39	50	10	SE	20	328	-54.2452	49.3217
42	30	35	S	6	32	-55.3047	49.4994
42	15	30	E	11	28	-55.3047	49.4994

## Sheet: Locations
Location No.	Longitude	Latitude
Location 1	-55.4452	49.5098
Location 2	-55.4461	49.5115
Location 3	-55.4452	49.512
Location 4	-55.4448	49.5123
Location 5	-55.4467	49.5128
Location 6	-55.449	49.5123
Location 7	-55.4511	49.5121
Location 8	-55.4522	49.5118
Location 9	-55.4518	49.5115
Location 10	-55.4522	49.5112
Location 11	-55.4528	49.5112
Location 12	-55.4481	49.4815
Location 13	-55.4507	49.5002
Location 13B	-55.4499	49.5005
Location 13C	-55.4491	49.5008
Location 14	-55.4481	49.5014
Location 15	-55.4477	49.5016
Location 16	-55.4494	49.5016
Location 17	-55.4516	49.5111
Location 18	-55.45	49.5089
Location 19	-55.4512	49.5082
Location 20	-55.4504	49.508
Location 21	-55.4432	49.5098
Location 22	-55.4445	49.5098
Location 23	-55.4426	49.5084
Location 24	-55.4441	49.5086
Location 25	-55.4481	49.5037
Location 26	-55.4564	49.5062
Location 27	-55.4494	49.5039
Location 28	-55.4486	49.5037
Location 29	-55.4469	49.5037
Location 30	-55.4462	49.5038
Location 31	-55.4458	49.5038
Location 32	-55.4454	49.5038
Location 33	-55.4445	49.5039
Location 34	-55.4442	49.5039
Location 35	-55.444	49.5039
Location 36	-55.4425	49.5043
Location 37	-55.4415	49.5048
Location 38	-55.3376	49.2067
Location 39	-55.2452	49.3217
Location 40	-55.3037	49.4978
Location 41	-55.2094	49.4158
Location 42	-55.3047	49.4994
Location 43	-55.3059	49.4995
Location 44	-55.3063	49.5
Location 45	-55.3062	49.5002
Location 46	-55.3103	49.5025
Location 47	-55.3116	49.503
Location 48	-55.3117	49.5037
Location 49	-55.2972	49.494
Location 50	-55.3006	49.4962
Location 51	-55.3014	49.4969
Location 52	-55.3022	49.4981
Location 53	-55.2866	49.4832
Location 54	-55.0949	49.3371
Location 55	-55.095	49.3374
Location 56	-55.0952	49.3376
Location 57	-55.453	49.4542
Location 58	-55.4526	49.4542
Location 59	-55.4524	49.4542
Location 60	-55.4563	49.4732
Location 61	-55.4559	49.4736
Location 62	-55.4558	49.4738
Location 63	-55.4557	49.4739
Location 64	-55.4404	49.5058
Location 65	-55.4566	49.5028
Location 66	-55.4305	49.5055
Location 67	-55.4299	49.5055
Location 68	-55.4293	49.5055
Location 69	-55.4281	49.5055
Location 70	-55.4276	49.5055
Location 71	-55.4269	49.5055
Location 72	-55.4256	49.5054
Location 73	-55.4215	49.506
Location 74	-55.4123	49.5094
Location 75	-55.4121	49.5096
Location 76	-55.412	49.5097
Location 77	-55.4117	49.5098
Location 78	-55.4115	49.5099
Location 79	-55.4112	49.5099
Location 80	-55.4107	49.5102
Location 81	-55.4105	49.5103
Location 82	-55.409	49.5108
Location 83	-55.4078	49.5104
Location 84	-55.4071	49.5111
Location 85	-55.4061	49.5111
Location 86	-55.4049	49.5108
Location 87	-55.4042	49.5108
Location 88	-55.4037	49.5111
Location 89	-55.4036	49.5113
Location 90	-55.4031	49.5111
Location 91	-55.4028	49.5112
Location 92	-55.4032	49.5118
Location 93	-55.4034	49.5118
Location 94	-55.4036	49.512
Location 95	-55.4018	49.5151
Location 96	-55.4035	49.5159
Location 97	-55.4036	49.5159
Location 98	-55.4037	49.5159
Location 99	-55.4038	49.516
Location 100	-55.407	49.5171
Location 101	-55.4083	49.5179
Location 102	-55.4084	49.5176
Location 103	-55.4088	49.5184
Location 104	-55.4092	49.5184
Location 105	-55.4098	49.5184
Location 106	-55.4102	49.5184
Location 107	-55.4113	49.5184
Location 108	-55.4114	49.5184
Location 109	-55.4115	49.5184
Location 110	-55.4116	49.5183
Location 111	-55.4119	49.5182
Location 112	-55.412	49.5183
Location 113	-55.4124	49.5182
Location 114	-55.4126	49.5184
Location 115	-55.4167	49.5186
Location 116	-55.4179	49.5186
Location 117	-55.4189	49.5185
Location 118	-55.4221	49.5152
Location 119	-55.4241	49.5148
Location 120	-55.4241	49.5131
Location 121	-55.4263	49.5122
Location 122	-55.4269	49.5116
Location 123	-55.428	49.5112
Location 124	-55.429	49.5111
Location 125	-55.4312	49.5108
Location 126	-55.4324	49.5106
Location 127	-55.4329	49.5104
Location 128	-55.4276	49.4384
Location 129	-55.4294	49.438
Location 130	-55.4277	49.4389
Location 131	-55.4274	49.439
Location 132	-55.4264	49.4429
Location 133	-55.425	49.4439
Location 134	-55.4247	49.4452
Location 135	-55.4229	49.4648
Location 136	-55.4225	49.4467
Location 137	-55.422	49.4468
Location 138	-55.4212	49.4472
Location 139	-55.4204	49.4477
Location 140	-55.4187	49.4483
Location 141	-55.4156	49.4503
Location 142	-55.4153	49.4505
Location 143	-55.4149	49.4507
Location 144	-55.4144	49.4511
Location 145	-55.4128	49.4524
Location 146	-55.4128	49.4524
Location 147	-55.4126	49.4526
Location 148	-55.4124	49.4528
Location 149	-55.4123	49.4531
Location 150	-55.4126	49.4551
Location 151	-55.4123	49.4554
Location 152	-55.4119	49.4558
Location 153	-55.4116	49.4561
Location 154	-55.4115	49.4561
Location 155	-55.4114	49.4562
Location 156	-55.411	49.4564
Location 157	-55.4107	49.4566
Location 158	-55.4098	49.4573
Location 159	-55.4094	49.4575
Location 160	-55.4093	49.4577
Location 161	-55.4086	49.4578
Location 162	-55.4081	49.4581
Location 163	-55.4077	49.4584
Location 164	-55.4073	49.4585
Location 165	-55.407	49.4588
Location 166	-55.4064	49.4593
Location 167	-55.4048	49.46
Location 168	-55.4046	49.4604
Location 169	-55.4042	49.4607
Location 170	-55.3998	49.4661
Location 171	-55.3961	49.4705
Location 172	-55.3959	49.4705
Location 173	-55.3958	49.4705
Location 174	-55.3941	49.4707
Location 175	-55.3918	49.4722
Location 176	-55.391	49.4728
Location 177	-55.3908	49.473
Location 178	-55.3907	49.4731
Location 179	-55.3901	49.4734
Location 180	-55.3891	49.4744
Location 181	-55.3891	49.4744
Location 182	-55.389	49.4746
Location 183	-55.389	49.4747
Location 184	-55.389	49.4748
Location 185	-55.389	49.4749
Location 186	-55.3888	49.4751
Location 187	-55.3889	49.4752
Location 188	-55.3887	49.4753
Location 189	-55.3883	49.4758
Location 190	-55.386	49.4764
Location 191	-55.3804	49.4787
Location 192	-55.3774	49.4812
Location 193	-55.376	49.4818
Location 194	-55.3752	49.4831
Location 195	-55.3726	49.4855
Location 196	-55.3705	49.4907
Location 197	-55.3705	49.4907
Location 198	-55.3668	49.4965
Location 199	-55.3609	49.4935
Location 200	-55.365	49.4986
Location 201	-55.3662	49.4992
Location 202	-55.3668	49.4998
Location 203	-55.3745	49.4971
Location 204	-55.3743	49.497
Location 205	-55.3743	49.497
Location 206	-55.3738	49.4969
Location 207	-55.3738	49.4969
Location 208	-55.3737	49.4967
Location 209	-55.3741	49.496
Location 210	-55.3745	49.4965
Location 211	-55.3778	49.4949
Location 212	-55.3894	49.4924
Location 213	-55.3898	49.4928
Location 214	-55.3926	49.4985
Location 215	-55.3928	49.4991
Location 216	-55.3931	49.5001
Location 217	-55.3935	49.5012
Location 218	-55.502	49.3939
Location 219	-55.3927	49.5054
Location 220	-55.3935	49.5053
Location 221	-55.3954	49.5047
Location 222	-55.3973	49.5056
Location 223	-55.4021	49.5049
Location 224	-55.4039	49.5054
Location 225	-55.403	49.5072
Location 226	-55.4038	49.5077
Location 227	-55.426	49.4984
Location 228	-55.4263	49.4984
Location 229	-55.4269	49.4982
Location 230	-55.431	49.4998
Location 231	-55.4336	49.5018
Location 232	-55.4365	49.5016
Location 233	-55.4379	49.502
Location 234	-55.4306	49.4976
Location 235	-55.4308	49.4979
Location 236	-55.4308	49.4983
Location 237	-55.4308	49.4987
Location 238	-55.4473	49.499
Location 239	-55.4505	49.4978
Location 240	-55.468	49.4543
Location 241	-55.4819	49.4538
Location 242	-55.4808	49.4539
Location 243	-55.4374	49.4349
Location 244	-55.4506	49.4311
Location 245	-55.4442	49.4296
Location 246	-55.446	49.4306
Location 247	-55.4743	49.3655
Location 248	-55.4589	49.3695
Location 249	-55.4388	49.3833
Location 250	-55.3959	49.3524
