# Supplementary material for: Structural geology data and 3-D subsurface models of the Budgell Harbour Stock and associated dykes, Newfoundland, Canada
Source: Data Brief. 2018 Oct 25;21:1690–6. doi: 10.1016/j.dib.2018.10.072 (PMC6249509; doi:10.1016/j.dib.2018.10.072)
Supplement: Supplementary file 5 — Higher resolution version of field photographs (.jpg) contained in the Google Earth map file (.kmz). [file mmc6.zip]

Archive with 62 entries (62 files):
- IMG_3862.JPG
- IMG_3879.JPG
- IMG_3882.JPG
- IMG_3885.JPG
- IMG_3911.JPG
- IMG_3959.JPG
- IMG_3965.JPG
- IMG_3971.JPG
- IMG_3982.JPG
- IMG_3986.JPG
- IMG_3990.JPG
- IMG_4051.JPG
- IMG_4054.JPG
- IMG_4059.JPG
- IMG_4068.JPG
- IMG_4070.JPG
- IMG_4093.JPG
- IMG_4103.JPG
- IMG_4106.JPG
- IMG_4113.JPG
- IMG_4117.JPG
- IMG_4123.JPG
- IMG_4129.JPG
- IMG_4139.JPG
- IMG_4174.JPG
- IMG_4541.JPG
- IMG_4938.JPG
- IMG_5050.JPG
- IMG_5125.JPG
- IMG_3472.JPG
- IMG_3479.JPG
- IMG_3516.JPG
- IMG_3521.JPG
- IMG_3531.JPG
- IMG_3543.JPG
- IMG_3546.JPG
- IMG_3548.JPG
- IMG_3550.JPG
- IMG_3556.JPG
- IMG_3557.JPG
- IMG_3558.JPG
- IMG_3574.JPG
- IMG_3607.JPG
- IMG_3609.JPG
- IMG_3612.JPG
- IMG_3617.JPG
- IMG_3621.JPG
- IMG_3622.JPG
- IMG_3640.JPG
- IMG_3672.JPG
- IMG_3681.JPG
- IMG_3693.JPG
- IMG_3718.JPG
- IMG_3722.JPG
- IMG_3741.JPG
- IMG_3776.JPG
- IMG_3791.JPG
- IMG_3796.JPG
- IMG_3828.JPG
- IMG_3833.JPG
- IMG_3844.JPG
- IMG_3849.JPG
