# Supplementary material for: Structural geology data and 3-D subsurface models of the Budgell Harbour Stock and associated dykes, Newfoundland, Canada
Source: Data Brief. 2018 Oct 25;21:1690–6. doi: 10.1016/j.dib.2018.10.072 (PMC6249509; doi:10.1016/j.dib.2018.10.072)
Supplement: Map — KMZ file containing the Google Earth map of field data acquisition locations. [file mmc7.zip]

Archive with 1 entries (1 files):
- mmc7.kmz
